# Supplementary material for: Characterization of B cells in healthy pregnant women from late pregnancy to post-partum: a prospective observational study
Source: BMC Pregnancy Childbirth. 2016 Jun 6;16:139. doi: 10.1186/s12884-016-0927-7 (PMC4895979; doi:10.1186/s12884-016-0927-7)
Supplement: Additional file 1: — Correlation coefficients between counts (and percentages) of B cell subsets and age, both for pregnant and non-pregnant women. aHealthy non-pregnant women; bThird trimester of pregnancy; cWithin 15 min after placental expulsion; dAt least 6 weeks after delivery; eSpearman correlation coefficient. (XLSX 11 kb) [file 12884_2016_927_MOESM1_ESM.xlsx]

## Sheet: Sheet1
Correlation coefficients between counts (and percentages) of B cells subsets and age, both for pregnant and non-pregnant women
	Non-pregnanta		3rd trimesterb		Deliveryc		Post-partumd
	Corr. Coef.e	P value	Corr. Coef.e	P value	Corr. Coef.e	P value	Corr. Coef.e	P value
B cell population (CD 19+), cells/µL	-0.1083	0.536	-0.0841	0.592	0.1399	0.371	0.068	0.665
B cell population (CD 19+), %	0.0019	0.992	0.0048	0.976	0.0705	0.653	0.1132	0.47
IL 10 Regulatory B cells, cells/µL	0.3001	0.08	0.1003	0.522	0.2969	0.053	0.1888	0.225
IL 10 Regulatory B cells, %	0.328	0.054	0.1372	0.38	0.1269	0.417	0.0379	0.809
CD24hi CD27+ Regulatory B cells, cells/µL	0.0581	0.74	-0.0249	0.874	0.2915	0.058	0.1555	0.319
CD24hi CD27+ Regulatory B cells, %	0.1318	0.45	0.0142	0.928	0.2204	0.156	0.1879	0.228
CD24hi CD38hi Regulatory B cells, cells/µL	-0.2012	0.246	0.0377	0.81	0.1156	0.46	-0.0936	0.55
CD24hi CD38hi Regulatory B cells, %	-0.1376	0.43	0.0495	0.753	0.0263	0.867	-0.1162	0.458
Unswitched memory Bm1, cells/µL	0.2205	0.203	0.0874	0.577	0.1582	0.311	0.2165	0.163
Unswitched memory Bm1, %	0.2118	0.222	0.2088	0.179	0.1483	0.343	0.1657	0.288
Naïve Bm2, cells/µL	-0.1736	0.318	-0.0173	0.912	0.1181	0.451	0.0576	0.714
Naïve Bm2, %	-0.1196	0.494	-0.0569	0.717	-0.111	0.479	-0.0263	0.867
Transitional Bm2', cells/µL	-0.1356	0.437	-0.0141	0.929	0.09	0.566	-0.0921	0.557
Transitional Bm2', %	-0.1827	0.294	-0.0216	0.89	0.0166	0.916	-0.1668	0.285
Plasmablats Bm3+Bm4, cells/µL	-0.1381	0.429	0.1349	0.388	-0.0218	0.89	0.0601	0.702
Plasmablats Bm3+Bm4, %	-0.143	0.413	-0.0249	0.874	-0.0199	0.899	-0.0065	0.967
Resting memory/late Bm5, cells/µL	0.2555	0.139	0.0233	0.882	0.1423	0.363	0.1165	0.457
Resting memory/late Bm5, %	0.2049	0.238	0.0736	0.639	0.0527	0.737	0.1073	0.493
Post-germinal memory/early eBm5, cells/µL	0.0688	0.695	0.0473	0.763	0.2263	0.144	0.1752	0.261
Post-germinal memory/early eBm5, %	0.1527	0.381	0.0987	0.529	0.2393	0.122	0.1833	0.239
Description of data: aHealthy non-pregnant women; bThird trimester of pregnancy; cWithin 15 minutes after placental expulsion; dAt least 6 weeks after delivery; eSpearman correlation coefficient
