# Supplementary material for: Characterization of B cells in healthy pregnant women from late pregnancy to post-partum: a prospective observational study
Source: BMC Pregnancy Childbirth. 2016 Jun 6;16:139. doi: 10.1186/s12884-016-0927-7 (PMC4895979; doi:10.1186/s12884-016-0927-7)
Supplement: Additional file 2: — Comparison of counts (and percentages) of B cell subsets between nulliparous, primiparous, and multiparous women, both for pregnant and non-pregnant women. Values presented as median (Interquartile range); Three classes were compared using one-way ANOVA, or Kuskal-Wallis tests; Two classes were compared with t-Student or Wilcoxon tests; There was only one multiparous women among the pregnant, and this woman was excluded from this analysis. aNon-pregnant women; bThird trimester of pregnancy; cWithin 15 min after placental expulsion; dAt least 6 weeks after delivery; eKuskal-Wallis test; f Wilcoxon test; * p < 0.05. (XLSX 46 kb) [file 12884_2016_927_MOESM2_ESM.xlsx]

## Sheet: Original_Nul_Mult
Tabela 59
Comparação do perfil imunológico das mulheres multíparas e nulíparas (teste t de Student; média (DP)
Variável	Multíparas / nulíparas
	V1	V2	V3	V4	V3 - V2	V4 - V2	V4 - V3
Leucócitos (Cél/uL)	6881 (1577) / 6915 (1733)	9722 (2532) / 8979 (2530) †	14760 (3804) / 10460 (2090) ***	7176 (1613) / 6406 (1193)	4605 (3301) / 1152 (2175) ***	-2984 (2076) / -2901 (1831)	-7589 (3979) / -4052 (2378) ***
Leucócitos (%)	---	---	---	---	---	---	---
Neutrófilos (Cél/uL)	3677 (1091) / 3981 (1402)	7102 (1910) / 6286 (2665) †	11920 (3450) / 7573 (1989) ***	3820 (1192) / 3362 (909.5) †	4484 (2977) / 785.1 (1905) ***	-3387 (1851) / -3197 (1489)	-7871 (3624) / -3982 (1875) ***
Neutrófilos (%)	52.95 (6.703) / 56.58 (8.727)	72.61 (4.98) / 72.52 (4.334)	81.37 (4.38) / 72.87 (7.525) †, ***	56.19 (6.697) / 56.08 (6.462)	7.454 (5.747) / -0.7547 (5.873) ***	-16.42 (5.604) / -16.44 (4.853)	-23.87 (7.625) / -15.69 (6.041) ***
Monócitos (Cél/uL)	760 (140) / 491.7 (126) **	643 (255) / 666 (184.5) †	770.2 (302.9) / 632.7 (216)	479 (149) / 439 (169.5) †	116 (326.8) / 14 (336.5) †	-213.2 (170.3) / -219.1 (143)	-276.1 (258.4) / -200.3 (266.6)
Monócitos (%)	10.85 (0.51) / 7.2 (2.685) †, **	6.975 (1.393) / 7.168 (1.906)	5.213 (1.527) / 6.132 (2.092)	6.88 (1.249) / 6.801 (1.548)	-1.762 (1.828) / -1.037 (1.741)	-0.09508 (1.676) / -0.3674 (1.654)	1.667 (1.962) / 0.6695 (2.084)
Eosinófilos (Cél/uL)	189 (98) / 115.5 (84.5) †	81 (78.25) / 114 (44) †	39.5 (50) / 70 (33) †, *	185.5 (153.2) / 177 (89) †	-30 (72) / -48 (37) †	67 (129.8) / 41 (69.5) †	146.9 (120.8) / 109.5 (113.8)
Eosinófilos (%)	2.48 (1.72) / 1.665 (1.228) †	0.845 (0.415) / 1.37 (0.565) †, *	0.255 (0.3575) / 0.68 (0.365) †, ***	2.585 (1.63) / 2.83 (1.29) †	-0.535 (0.535) / -0.61 (0.66) †	1.605 (1.622) / 1.3 (1.065) †	2.422 (1.557) / 2.124 (1.296)
Basófilos (Cél/uL)	62 (30) / 53.5 (39.75) †	37 (23.75) / 36 (18.5) †	42.42 (17.43) / 47.47 (21.21)	60.92 (21.49) / 54.84 (20.21)	-3 (32) / 5 (17.5) †	15.5 (27.25) / 12 (19.5) †	18.5 (23) / 7.368 (28.89)
Basófilos (%)	1.022 (0.5766) / 0.9087 (0.3448)	0.395 (0.1975) / 0.4 (0.21) †	0.265 (0.1825) / 0.38 (0.235) †, *	0.8792 (0.3367) / 0.8621 (0.2768)	-0.13 (0.26) / -0.04 (0.195) †	0.44 (0.32) / 0.4 (0.365) †	0.5725 (0.326) / 0.3953 (0.283)
Linfócitos (Cél/uL)	2174 (575.2) / 2185 (673.6)	1857 (471.4) / 1703 (378.9)	1968 (687.7) / 2120 (530.5)	2188 (377.8) / 1909 (990.5) †	111 (555.7) / 417.5 (440.3)	507.5 (437.2) / 308 (606) †	392 (659.2) / 12.95 (625.6)
Linfócitos (%)	31.77 (4.498) / 32.97 (8.017)	18.75 (4.288) / 18.54 (3.743)	13.72 (3.45) / 19.25 (8.17) †, ***	33.1 (6.278) / 33.29 (6.107)	-4.861 (4.449) / 2.251 (4.702) ***	14.34 (4.298) / 14.75 (4.399)	19.21 (6.304) / 12.5 (4.745) ***
Linfócitos T (CD3+) (Cél/uL)	1604 (489.8) / 1657 (446.2)	1446 (357.4) / 1362 (336.7)	1464 (537.5) / 1777 (777) †	1800 (291.5) / 1495 (820) †	62.25 (471.6) / 318.2 (355.1) *	379 (484) / 251 (434) †	356.4 (532.9) / 24.68 (497.3) *
Linfócitos T (CD3+) (%)	73 (5.612) / 74.2 (4.752)	79 (7) / 80 (5.5) †	76.04 (4.912) / 77.21 (6.663)	78.46 (4.043) / 78.74 (5.29)	-2 (5.381) / -1.368 (3.655)	0.4167 (3.717) / 0.1579 (3.79)	2.417 (4.827) / 1.526 (2.59)
Linfócitos T CD4 (CD3+CD4+) (Cél/uL)	1014 (367.5) / 1013 (312.5)	853.5 (305) / 756 (276.5) †	881.2 (285.2) / 908.6 (192.6)	1077 (205.2) / 868 (339) †	-9.292 (263.5) / 86.11 (166.8)	230 (234.5) / 133 (286) †	262.7 (341.8) / 98.37 (261.9)
Linfócitos T CD4 (CD3+CD4+) (%)	45.2 (4.764) / 45 (6.159)	48.25 (6.873) / 47.68 (5.154)	44.42 (5.755) / 43.11 (6.073)	50 (3.25) / 46 (4) †	-3.833 (5.616) / -4.579 (5.102)	0.2917 (4.112) / -1.105 (3.71)	4.125 (5.367) / 3.474 (4.959)
Linfócitos T CD8 (CD3+CD8+) (Cél/uL)	510.2 (137.5) / 584.6 (196)	516.9 (194.5) / 476.8 (136.6)	513.5 (294.8) / 609 (378) †	648 (297) / 606 (290.5) †	69.17 (213.5) / 189.9 (188)	124 (220.8) / 116 (152.5) †, NA	76.21 (201.6) / -33.21 (238.7)
Linfócitos T CD8 (CD3+CD8+) (%)	23 (3.536) / 26.17 (5.299)	27.04 (5.433) / 27.84 (5.956)	28.83 (5.88) / 30.37 (6.3)	27.38 (5.452) / 29.37 (5.727)	1.792 (2.828) / 2.526 (3.169)	0.3333 (2.12) / 1.526 (1.896)	-2 (3) / -1 (3.5) †
Linfócitos B (CD19+) (Cél/uL)	260.6 (19.81) / 258.6 (96.69)	191.2 (77.96) / 181.1 (58.81)	151.5 (98.5) / 187 (113) †	209.8 (71.95) / 214.8 (82.74)	-19.29 (58.14) / 2.737 (52.54)	18.62 (52.15) / 33.74 (64.22)	47.5 (62.5) / 23 (78) †
Linfócitos B (CD19+) (%)	12.6 (2.074) / 11.73 (3.29)	10.46 (2.359) / 10.63 (3.148)	8.5 (5.25) / 8 (2.5) †	9.167 (2.479) / 9.632 (3.004)	-1.792 (2.085) / -2.158 (2.141)	-1.292 (1.781) / -1 (1.795)	0.5 (2.303) / 1.158 (2.115)
Linfócitos T CD4 Naive (CD3+CD4+CD45RA+CD62L+) (Cél/uL)	520.2 (281.1) / 439.2 (174.2)	429.5 (181.2) / 386 (268.5) †	429.5 (171.8) / 396 (190) †	517 (191) / 402 (220) †	-8.583 (159.7) / 28.16 (90.76)	104.5 (169.8) / 74 (139.5) †	97 (227.2) / 10 (187) †
Linfócitos T CD4 Naive (CD3+CD4+CD45RA+CD62L+) (%)	56.73 (17.23) / 40.53 (15.2) †	49.53 (9.093) / 50.44 (14.14)	49.65 (10.59) / 49.97 (12.89)	47.37 (9.627) / 48.51 (12.19)	0.1183 (6.967) / -0.4689 (3.379)	-2.162 (4.747) / -1.933 (4.135)	-2.28 (6.911) / -1.464 (4.003)
Linfócitos T CD4 Efectoras (CD3+CD4+CD45RA-CD62L-) (Cél/uL)	83 (19) / 107.5 (87) †	87.12 (25) / 79.58 (34.78)	87.5 (60) / 98 (33.5) †	132.1 (56.14) / 119.7 (52.27)	4 (38.5) / 17 (26.5) †	44 (46.75) / 27 (38) †	17.5 (42.75) / 2 (52) †
Linfócitos T CD4 Efectoras (CD3+CD4+CD45RA-CD62L-) (%)	9.25 (2.05) / 10.43 (5.72) †	10.07 (3.023) / 10.38 (5.041)	10.42 (6.22) / 11.95 (4.75) †	11.75 (4.462) / 12.51 (5.414)	0.97 (2.4) / 1.17 (2.96) †	1.105 (2.487) / 2.22 (2.12) †	0.5 (2.472) / 0.82 (3.05) †
Linfócitos T CD4 Memória Central (CD3+CD4+CD45RA-CD62L+) (Cél/uL)	400.2 (98.07) / 446.9 (189.4)	345.8 (75.29) / 297.4 (86.03)	313.2 (97.93) / 319.4 (109.5)	443.9 (106.4) / 356.8 (115.6) *	-32.58 (102.9) / 22 (68.04) *	98.04 (85.14) / 59.42 (77.18)	130.6 (143.1) / 37.42 (91.25) *
Linfócitos T CD4 Memória Central (CD3+CD4+CD45RA-CD62L+) (%)	37.26 (12.55) / 44.04 (11.9) †	39.74 (7.14) / 38.1 (11.38)	37.92 (9.455) / 36.96 (10.12) †	41.62 (7.475) / 40.73 (9.31) †	-3.092 (5.231) / -2.107 (4.05)	0.07083 (4.322) / -0.8411 (3.236)	3.163 (4.984) / 1.266 (4.343)
Linfócitos T CD4 Memória Efectoras (CD3+CD4+CD45RA+CD62L-) (Cél/uL)	2 (2) / 4.5 (5) †	4.5 (5.25) / 4 (6.5) †	7 (16.25) / 8 (18) †	5.5 (7.25) / 6 (12) †	2.5 (11) / 3 (11) †	1.5 (6.25) / 2 (5) †	-2 (6.75) / 0 (7.5) †
Linfócitos T CD4 Memória Efectoras (CD3+CD4+CD45RA+CD62L-) (%)	0.22 (0.31) / 0.425 (0.4625) †	0.45 (0.465) / 0.52 (0.89) †	0.83 (1.43) / 1.16 (2.325) †	0.51 (0.5875) / 0.71 (0.975) †	0.295 (1.02) / 0.27 (1.285) †	0.13 (0.2025) / 0.22 (0.49) †	-0.225 (0.5375) / -0.07 (0.79) †
Linfócitos T CD8 Naive (CD3+CD4+CD45RA+CD62L+) (Cél/uL)	282 (134) / 289 (104.8) †	319.7 (151.6) / 258.1 (94.48)	313 (208.2) / 331 (176.5) †	354.5 (253.2) / 264 (165) †	8.5 (160.5) / 59 (92.5) †	38 (85.5) / 28 (93.5) †	17 (144) / -35 (104) †
Linfócitos T CD8 Naive (CD3+CD4+CD45RA+CD62L+) (%)	54.73 (6.999) / 51.98 (13.09)	60.43 (10.29) / 53.63 (9.22) *	58.3 (11.17) / 49.26 (10.59) **	54.37 (10.78) / 46.57 (9.956) *	-2.135 (7.156) / -4.37 (6.819)	-6.059 (5.34) / -7.059 (6.3)	-2.57 (9.723) / -3.94 (5.615) †
Linfócitos T CD8 Efectoras (CD3+CD4+CD45RA-CD62L-) (Cél/uL)	95.8 (32.45) / 88.8 (51.52)	70.08 (34.16) / 68.21 (37.38)	72.5 (39) / 73 (101) †	90 (90.5) / 109 (77.5) †	9 (40.75) / 32 (35.5) †	28.5 (80.5) / 26 (45.5) †	18.5 (81.75) / 9 (45.5) †
Linfócitos T CD8 Efectoras (CD3+CD4+CD45RA-CD62L-) (%)	18.9 (5.067) / 15.26 (8.005)	11.84 (6.255) / 13.32 (9.42) †	14.24 (6.5) / 16.39 (9.566)	18.36 (8.173) / 18.34 (8.846)	0.2487 (3.898) / 1.597 (4.698)	2.83 (5.797) / 4.38 (7.415) †	4.118 (5.249) / 1.947 (4.566)
Linfócitos T CD8 Memória Central (CD3+CD4+CD45RA-CD62L+) (Cél/uL)	89.6 (22.88) / 100.8 (45.89)	65 (35.5) / 69 (49.5) †	67.17 (27.68) / 94 (55.95)	79.5 (35.25) / 91 (48) †	-7 (34.5) / 0 (37.5) †, *	19 (25.02) / 17.26 (17.84)	28.62 (31.66) / 2.105 (33.3) *
Linfócitos T CD8 Memória Central (CD3+CD4+CD45RA-CD62L+) (%)	18.08 (4.202) / 17.41 (6.847)	15.66 (5.496) / 17.05 (8.039)	12.33 (3.953) / 14.39 (7.047)	12.85 (5.745) / 15.82 (6.09) †	-3.33 (3.346) / -2.663 (3.948)	-0.485 (3.281) / -0.9868 (3.601)	2.845 (3.613) / 1.676 (4.569)
Linfócitos T CD8 Memória Efectoras (CD3+CD4+CD45RA+CD62L-) (Cél/uL)	43 (14.63) / 91.2 (58.66) ***	50.38 (30.21) / 71.63 (48.13)	90.42 (61.6) / 138.4 (94.46)	67.5 (51.25) / 100 (98.5) †	29.5 (55.25) / 59 (60.5) †	22 (32.75) / 30 (44) †	-14.71 (43.77) / -8.263 (96.88)
Linfócitos T CD8 Memória Efectoras (CD3+CD4+CD45RA+CD62L-) (%)	8.284 (1.701) / 15.35 (7.876) ***	9.914 (4.769) / 14.53 (9.036)	15.34 (11.28) / 14.77 (14.11) †	12.82 (5.825) / 13.95 (15.54) †	4.78 (4.625) / 4.08 (5.16) †	2.175 (2.467) / 4.503 (4.165) *	-2.675 (5.66) / -0.89 (6.58) †
Linfócitos T activados (CD3+DR+) (Cél/uL)	183 (63) / 172.5 (132.2) †	160.5 (73.75) / 162 (81) †, NA	178 (114.5) / 274 (209.5) †	207.5 (85.25) / 202 (175) †	40 (89.75) / 107 (139.5) †, *	52.5 (48.5) / 59 (95.5) †	-11.92 (96.75) / -36.16 (117.5)
Linfócitos T activados (CD3+DR+) (%)	10.38 (3.56) / 9.885 (7.542) †, NA	9.79 (7.76) / 11.89 (5.825) †	12.76 (8.688) / 14.74 (9.05) †	10.14 (5.147) / 12.58 (7.055) †	3.705 (3.444) / 4.352 (3.065)	0.525 (2.927) / 1.41 (2.955) †	-2.928 (3.077) / -2.285 (2.786)
Linfócitos T activados (CD3+CD25+) (Cél/uL)	340.6 (151.6) / 313.4 (142.3)	275.5 (96.25) / 288 (93.5) †	329.1 (99.1) / 340.8 (111.6)	388.5 (136.7) / 261.6 (102.3) **	11.5 (163) / 86 (128) †	125.5 (198.2) / -52 (130) †, **	59.38 (163) / -79.26 (126.4) **
Linfócitos T activados (CD3+CD25+) (%)	20.76 (6.042) / 19.16 (7.394)	20.72 (6.277) / 21.92 (7.702)	22.9 (6.623) / 21.53 (8.612)	21.11 (5.984) / 16.16 (6.994) *	3.27 (3.702) / -0.72 (3.885) †, *	0.3879 (8.682) / -5.763 (7.111) *	-1.797 (8.1) / -5.368 (6.065)
Linfócitos T CD4 activados (CD4+DR+) (Cél/uL)	65 (37) / 70 (41.25) †	54 (29) / 35 (28.5) †	53.5 (23.75) / 61 (56) †	71.5 (30.75) / 60 (49) †	8.5 (31.75) / 17 (31.5) †	23.5 (30.25) / 19 (19.5) †	14.5 (27.25) / 9 (27.5) †
Linfócitos T CD4 activados (CD4+DR+) (%)	6.07 (0.64) / 6.205 (2.638) †	5.285 (3.832) / 5.4 (3.955) †	6.91 (5.51) / 6.74 (5) †	6.645 (3.38) / 6.59 (4.265) †	1.895 (2.037) / 1.34 (2.38) †	1.05 (2.25) / 1.18 (1.4) †	-0.385 (1.943) / 0.72 (2.015) †
Linfócitos T CD4 activados (CD4+CD25+) (Cél/uL)	308 (225) / 269.5 (171.8) †	266.2 (74.65) / 264.3 (82.38)	311.4 (89.89) / 318.6 (102.9)	360.5 (125) / 249 (97.64) **	30 (147.8) / 67 (99.5) †	122.5 (170.8) / -44 (117.5) †, **	49.08 (139.7) / -69.58 (114.1) **
Linfócitos T CD4 activados (CD4+CD25+) (%)	31.58 (9.902) / 29.52 (10.72)	30.68 (8.456) / 33.21 (10.01)	36.7 (8.732) / 35.65 (10.84)	31.63 (6.903) / 25.79 (9.988) *	7.035 (5.627) / 2.64 (3.385) †, **	4.81 (17.67) / -5.78 (13.82) †, **	-5.072 (9.283) / -9.862 (8.226)
Linfócitos T CD8 activados (CD8+DR+) (Cél/uL)	92 (26) / 95.5 (94.75) †, NA	93.62 (51.36) / 104.2 (46.68)	114.5 (86) / 160 (133) †	113.5 (67.25) / 129 (112.5) †	42.25 (67.42) / 83 (75.15)	24 (32.5) / 33 (58) †	-9.5 (57) / -50 (82) †
Linfócitos T CD8 activados (CD8+DR+) (%)	16.55 (6.7) / 19.33 (14.04) †	19.12 (10.03) / 21.21 (6.289)	24.23 (11.53) / 26.53 (8.265)	16.6 (10.21) / 19.99 (12.29) †	5.111 (4.72) / 5.325 (3.809)	0.4683 (4.256) / 1.107 (3.501)	-4.643 (3.86) / -4.218 (3.12)
Linfócitos T CD8 activados (CD8+CD25+) (Cél/uL)	21 (5) / 13 (20.75) †	12.5 (5.5) / 16 (6) †	18.5 (8.763) / 21.32 (9.446)	21.62 (9.703) / 15.79 (8.985) *	4.167 (7.772) / 4.053 (8.495)	7.292 (11.77) / -1.474 (10.27) *	3.125 (11.62) / -5.526 (10.67) *
Linfócitos T CD8 activados (CD8+CD25+) (%)	4.28 (2.04) / 2.355 (3.29) †	2.48 (2.498) / 3.48 (1.855) †	3.48 (1.646) / 3.717 (2.156)	3.385 (1.395) / 2.67 (2.675) †	0.3579 (0.8992) / -0.2495 (1.378)	0.845 (2.507) / -1.51 (2.315) †, *	-0.09917 (1.737) / -1.024 (1.699)
Linfócitos T reguladores (CD4+CD25+CD127-/fraco) (Cél/uL)	90.4 (31.27) / 74.67 (22.73)	75.25 (20.99) / 62.68 (18.29) *	71.5 (24.5) / 57 (24) †	94.67 (29.69) / 69.53 (19.29) **	-3.042 (23.46) / 2.105 (18.39)	19.42 (23.53) / 6.842 (16.67) *	22.46 (30.48) / 4.737 (18.88) *
Linfócitos T reguladores (CD4+CD25+CD127-/fraco) (%)	8.954 (1.31) / 7.556 (1.511)	8.495 (1.608) / 7.716 (1.629)	8.419 (1.651) / 7.215 (1.798) *	8.64 (1.955) / 6.99 (2.07) †, *	0.065 (1.148) / -0.38 (0.975) †	-0.015 (1.64) / -0.56 (0.81) †	-0.1292 (0.8933) / -0.09737 (0.8969)
Linfócitos T reguladores (CD4+CD25+Foxp3+) (Cél/uL)	60.8 (11.61) / 54.43 (20.17)	55.38 (17.48) / 44.74 (15.42) *	51.33 (18.86) / 52.79 (20.18)	72.5 (36.75) / 59 (24) †	-4.042 (22.67) / 8.053 (15.65) *	24.5 (33) / 23 (29) †	26 (51) / 17 (42.5) †
Linfócitos T reguladores (CD4+CD25+Foxp3+) (%)	6.292 (1.221) / 5.429 (1.187)	6.425 (1.96) / 5.629 (1.931)	6.048 (1.956) / 5.84 (1.937)	6.939 (1.369) / 6.595 (2.171)	-0.3763 (2.423) / 0.2111 (1.237)	0.5142 (2.209) / 0.9658 (2.579)	0.8904 (2.218) / 0.7547 (2.34)
Linfócitos T CTLA-4 + (Cél/uL)	34 (23) / 54.5 (91.25) †	27 (27.5) / 87 (109.5) †	27 (34.25) / 32 (31.5) †	38.5 (16.5) / 38 (34) †	-8.458 (47.99) / -52.89 (92.74)	6 (43.75) / -31 (115) †	0.1667 (35.16) / 3.421 (48.14)
Linfócitos T CTLA-4 + (%)	2.42 (2.55) / 3.765 (7.31) †	1.955 (1.797) / 5.83 (8.585) †, *	2.175 (2.868) / 2.67 (1.95) †	2.445 (1.62) / 2.15 (2.045) †	-0.615 (3.628) / -4.461 (6.108) *	-0.035 (3.302) / -2.12 (8.305) †	-0.3538 (2.282) / 0.07895 (3.101)
Linfócitos T CD4+ CTLA-4 + (Cél/uL)	14 (7) / 11 (15.25) †	10.5 (5.75) / 20 (23) †, *	13.5 (12.75) / 14 (10.5) †	14.5 (10.5) / 21 (19.5) †, *	3 (13.5) / -5 (19) †	4.292 (13.96) / 1 (35.56)	1 (17) / 7 (19.5) †
Linfócitos T CD4+ CTLA-4 + (%)	1.01 (0.74) / 0.715 (0.8575) †	0.74 (0.355) / 1.44 (1.56) †, *	1.13 (1.023) / 1.03 (0.88) †, NA	0.755 (0.89) / 1.42 (1.38) †, **	0.195 (1.29) / -0.43 (1.585) †, *	0.08 (0.9025) / 0.04 (1.895) †	-0.2196 (0.8797) / 0.5547 (1.424) *
Linfócitos T CD8+ CTLA-4 + (Cél/uL)	7 (5) / 6.5 (7) †	6 (3.25) / 9 (12) †, *	8.5 (7.5) / 8 (5.5) †	9 (7.25) / 14 (11.5) †	2 (8) / -5 (11) †, *	4.5 (9.25) / 2 (20) †	2 (9.75) / 4 (11) †
Linfócitos T CD8+ CTLA-4 + (%)	0.89 (0.86) / 0.785 (0.8325) †	0.68 (0.32) / 1.58 (1.695) †, *	1.065 (0.86) / 0.94 (0.725) †	0.79 (0.885) / 1.37 (1.25) †, *	0.315 (1.08) / -0.76 (1.67) †, *	0.1917 (0.9404) / -0.5421 (3.171)	-0.025 (1.01) / 0.31 (1.215) †
Linfócitos T CD3+ CTLA-4+ novo (Cél/uL)	6 (3) / 4.5 (4.75) †	4.5 (2) / 6 (9) †	6 (6) / 6 (6) †	5 (3.25) / 9 (5) †, **	2 (5.75) / 0 (6) †	0.5 (3.5) / 3 (8) †	0 (8.5) / 3 (7.5) †
Linfócitos T CD3+ CTLA-4+ novo (%)	1.06 (0.81) / 0.85 (0.635) †	1.035 (0.5625) / 1.21 (1.45) †	1.175 (1.242) / 1.09 (1.03) †	0.98 (0.845) / 1.69 (1.09) †, **	0.2146 (1.17) / -0.3984 (1.86)	-0.13 (0.825) / 0.01 (1.695) †	-0.345 (1.385) / 0.43 (1.03) †, *
Linfócitos T CD3+ CD4+ CTLA-4+ novo (Cél/uL)	18 (16) / 29 (48.75) †	15.5 (19.25) / 55 (64) †	15 (12.5) / 20 (16.5) †	25 (15.5) / 20 (20) †, NA	-3.5 (24.75) / -21 (59) †, *	5.5 (19.25) / -9 (62.5) †, *	2.875 (20.67) / 4.947 (32.43)
Linfócitos T CD3+ CD4+ CTLA-4+ novo (%)	2.14 (2.75) / 3.19 (7.018) †	1.82 (1.958) / 5.63 (9.61) †, *	1.97 (2.488) / 2.31 (1.88) †	2.445 (1.76) / 1.91 (1.945) †	-0.5 (3.299) / -5.209 (6.48) **	0.26 (2.832) / -1.82 (9.435) †, *	0.175 (3.165) / 0.49 (2.715) †
Linfócitos T CD3+ CD8+ CTLA-4+ novo (Cél/uL)	15 (7) / 23.5 (37) †	13 (11.25) / 20 (44) †	11.5 (16) / 12 (13) †	12.5 (6.25) / 15 (8) †	-2.417 (19.16) / -9.632 (30.79)	1 (16.75) / -4 (41) †	3 (22.25) / 1 (10.5) †
Linfócitos T CD3+ CD8+ CTLA-4+ novo (%)	2.83 (2.24) / 4.53 (8.175) †	2.39 (2.077) / 5.29 (8.34) †	2.475 (3.49) / 2.67 (2.45) †	2.315 (1.562) / 2.21 (1.515) †	-0.8117 (4.119) / -3.221 (5.407)	-0.275 (3.452) / -1.82 (7.19) †	-0.41 (4.105) / 0.54 (2.645) †
Linfócitos B naive (IgD+ CD27-) (Cél/uL)	127.8 (34.22) / 152.7 (61.06)	112.3 (43.92) / 105 (43.68)	87 (38.75) / 87 (55) †	125.5 (47.97) / 122.3 (63.93)	-19.5 (39.25) / 8 (39) †	13.17 (30.8) / 17.32 (36.88)	23.5 (43) / 10 (81) †
Linfócitos B naive (IgD+ CD27-) (%)	48.53 (11.28) / 59.7 (13.21)	59.64 (11.55) / 56.71 (11.88)	60.49 (12.17) / 56.45 (11.42)	59.77 (11.12) / 55.1 (12)	0.415 (8.557) / -1.63 (5.44) †	0.46 (8.275) / -2.07 (5.665) †	-0.7233 (6.522) / -1.352 (4.816)
Linfócitos B memória CD27+ (Cél/uL)	114 (24) / 76 (42.25) †, *	68 (39.75) / 69 (27) †	60 (49.25) / 69 (39.5) †	77.62 (35.82) / 86.42 (34.58)	-9.667 (21.5) / 2.105 (27.34)	7.5 (22.25) / 12 (42) †	14.75 (29.63) / 12.53 (32.29)
Linfócitos B memória CD27+ (%)	43.7 (4.92) / 36.19 (18.38) †	37.16 (10.97) / 40.87 (11.37)	36.61 (11.84) / 40.73 (11.3)	37.02 (10.67) / 42.01 (11.91)	-0.56 (7.313) / 1.82 (5.295) †	-0.1371 (6.239) / 1.134 (5.502)	0.4117 (6.426) / 1.275 (4.596)
Linfócitos B memória CD27+IgD+ / MZL (Cél/uL)	77 (37) / 42.5 (21.25) †, *	35 (24) / 41 (30) †	26.5 (26.25) / 44 (22.5) †	35.5 (22.5) / 52 (28.5) †	-6.375 (12.13) / -4.246 (19.87)	4 (16.25) / 5 (25.5) †	7.708 (16.64) / 8.878 (22.35)
Linfócitos B memória CD27+IgD+ / MZL (%)	27.75 (8.246) / 19.47 (7.362)	21.42 (7.951) / 25.99 (9.658)	18.2 (11.83) / 21.45 (14.9) †	20.2 (7.197) / 24.5 (10.71)	-0.135 (5.587) / -0.31 (6.67) †	-1.219 (4.906) / -1.487 (5.052)	0.26 (3.765) / 0.78 (4.8) †
Linfócitos B memória CD27+IgD- (com switch) (Cél/uL)	53 (18) / 35 (26) †	26 (25.75) / 25 (11) †	22.5 (18.75) / 25 (17.2) †	34.33 (16.97) / 35.63 (14.74)	-3.083 (10.49) / 2.19 (10.84)	3.5 (6.75) / 7 (14.5) †	6.917 (14.87) / 7.81 (12.46)
Linfócitos B memória CD27+IgD- (com switch) (%)	19.92 (6.474) / 16.86 (6.7)	13.85 (6.088) / 13.64 (6.815) †	15.41 (7.745) / 16.31 (7.045) †	14.48 (8.483) / 16.69 (7.025) †	0.775 (3.603) / 0.41 (6.19) †	1.34 (3.27) / 1.87 (3.27) †	0.325 (3.742) / 1.76 (5.84) †
Linfócitos B de transição CD38++IgMhi (Cél/uL)	10 (9) / 8 (5.75) †	4.5 (5) / 3 (2.5) †	4 (4) / 4 (4.5) †	13 (9.5) / 14 (17) †	1 (4.25) / 1 (3.5) †	8.5 (8.25) / 7 (14) †	8 (10.5) / 8 (13) †
Linfócitos B de transição CD38++IgMhi (%)	3.74 (3.88) / 3.665 (2.24) †	2.275 (2.048) / 1.39 (1.285) †	2.625 (2.528) / 1.97 (2.355) †	6.795 (3.56) / 6.17 (4.595) †	1.07 (1.942) / 0.5 (2.185) †, NA	3.715 (3.227) / 3.93 (4.695) †	3.975 (3.945) / 2.92 (2.94) †, NA
Plasmablastos (Cél/uL)	7 (2) / 6.5 (7) †	2 (2.25) / 2 (1) †	3 (2) / 3 (3.5) †	6 (4) / 6 (3) †	0 (2.25) / 1 (1.5) †	2.5 (2) / 3 (3) †	2.5 (3.5) / 3 (4) †
Plasmablastos (%)	2.61 (1.15) / 2.915 (2.642) †	1.395 (1.568) / 1.39 (1.145) †	1.845 (1.462) / 2.04 (1.35) †	2.735 (3.377) / 3.33 (1.965) †	0.235 (1.38) / 0.34 (1.105) †	1.515 (1.493) / 1.29 (1.19) †	1.22 (2.852) / 0.44 (2.285) †
Linfócitos B produtores de IL10 (CD19+Il10+) (Cél/uL)	4 (1) / 2 (2) †	2 (1) / 2 (1) †	1 (1) / 2 (1) †	2 (2) / 3 (2) †	0 (1.25) / 0 (1.5) †	0 (1.5) / 1 (2) †	0.625 (1.715) / 0.9474 (1.58)
Linfócitos B produtores de IL10 (CD19+Il10+) (%)	1.23 (0.4783) / 0.957 (0.4455)	1.052 (0.4609) / 1.132 (0.6317)	1 (0.6525) / 1.1 (0.715) †	1.131 (0.5234) / 1.372 (0.5576)	0.009167 (0.5638) / -0.05737 (0.6959)	0.07917 (0.6292) / 0.24 (0.6685)	0.07 (0.772) / 0.2974 (0.5742)
Linfócitos B reguladores (CD19 + CD24hi CD27+) (Cél/uL)	3 (2) / 2 (2.75) †	1 (1.25) / 1 (1.5) †	1 (1) / 2 (2) †, *	2 (1) / 2 (1.5) †	-0.375 (1.313) / 0.7895 (1.437) **	0 (2) / 1 (2) †	1 (1) / 0 (2.5) †
Linfócitos B reguladores (CD19 + CD24hi CD27+) (%)	1.09 (0.66) / 0.885 (0.78) †	0.72 (0.7575) / 0.58 (0.88) †	0.88 (0.5) / 1.19 (1.035) †	0.8946 (0.4935) / 1.043 (0.4719)	-0.15 (0.5525) / 0.2 (0.805) †	-0.07417 (0.7621) / 0.1868 (0.9036)	0.09208 (0.5778) / -0.1316 (0.8525)
Linfócitos B reguladores (CD19 + CD24hi CD38hi) (Cél/uL)	11 (2) / 8 (7.25) †	2 (2.5) / 2 (1.5) †	2.5 (4) / 3 (4) †	12.5 (11.75) / 12 (18) †	0 (3) / 1 (2) †	9 (10.5) / 8 (17) †	9 (10.25) / 8 (15) †
Linfócitos B reguladores (CD19 + CD24hi CD38hi) (%)	4.24 (0.13) / 3.57 (2.253) †	1.38 (1.502) / 1.73 (1.025) †	1.585 (1.527) / 1.81 (1.485) †	6.51 (5.71) / 5.8 (4.655) †	0.23 (1.828) / 0.47 (0.95) †	5.24 (4.79) / 4.73 (5.105) †	4.65 (6.61) / 4.06 (3.49) †
Bm1 (Cél/uL)	28 (8) / 22 (17) †	11.5 (10.75) / 21 (13.5) †	13.5 (14.25) / 21 (11.5) †	17 (4.25) / 21 (14.5) †	-3 (8.5) / 0 (6.5) †	3.5 (7.75) / 3 (11) †, NA	4 (9.25) / 5 (6.5) †
Bm1 (%)	11.41 (1.97) / 10.16 (5.363) †	6.495 (4.115) / 10.51 (6.98) †	7.29 (4.258) / 10.65 (4.47) †	7.64 (3.22) / 11.12 (6.29) †	0.305 (1.638) / 0.03 (1.895) †	1.174 (1.582) / 0.6395 (2.245)	0.8488 (2.575) / 0.6247 (1.69)
Bm2 (Cél/uL)	140.6 (37.11) / 148.8 (52.6)	126.8 (47.41) / 122.5 (42.39)	92 (58.5) / 104 (68) †	120.7 (44.91) / 124.8 (51.37)	-23.5 (41.5) / -11 (51.5) †	-6.042 (26.51) / 2.316 (35.91)	8.5 (43.25) / 5 (57.5) †
Bm2 (%)	53.34 (10.86) / 57.54 (9.737)	66.16 (9.81) / 66.97 (7.795)	65.86 (10.31) / 63.98 (7.678)	57.22 (9.06) / 57.52 (5.418)	-1.4 (5.67) / -2.81 (4.965) †	-9.63 (4.648) / -9.03 (4.8) †	-8.644 (5.193) / -6.46 (5.397)
Bm2' (Cél/uL)	18 (12) / 13 (17.25) †	5 (5.25) / 4 (6) †	4 (7) / 6 (7) †	15.5 (16.5) / 14 (21.5) †, NA	0 (2.25) / 0 (5) †	8 (11.5) / 8 (20) †	10.5 (10.5) / 8 (16.5) †
Bm2' (%)	6.22 (4.85) / 6.405 (6.162) †	2.475 (2.402) / 2.64 (2.95) †	2.98 (3.052) / 2.85 (4.065) †	7.475 (6.565) / 6.78 (5.97) †	0.465 (1.985) / 0.19 (3.15) †	4.62 (6.72) / 5.23 (5.79) †	5.085 (5.45) / 4.74 (4.555) †
Bm3+4 (Cél/uL)	9 (3) / 5.5 (5) †	2.5 (3.25) / 2 (1) †	2 (1) / 3 (4) †, *	6 (6.5) / 6 (5) †	0 (2.5) / 1 (2) †, *	2.5 (4.25) / 3 (3.5) †	3.5 (4.25) / 2 (4) †
Bm3+4 (%)	3.29 (1.09) / 2.8 (1.975) †	1.49 (1.852) / 1.55 (1.015) †	1.575 (0.91) / 1.81 (2.07) †	3.045 (5.06) / 3.06 (2.32) †	0.19 (1.19) / 0.12 (1.355) †	1.475 (3.615) / 1.29 (1.925) †, NA	2.028 (2.915) / 0.8716 (2.469)
Bm5 (Cél/uL)	19 (5) / 16 (10.5) †	9 (9.25) / 7 (5.5) †	7.5 (8.25) / 9 (6.5) †	11.5 (7.75) / 10 (8.5) †	-2 (4.25) / 2 (4.5) †	2 (4) / 2 (6) †	4 (7.25) / 2 (4.5) †
Bm5 (%)	7.298 (3.292) / 6.725 (3.14)	5.66 (2.429) / 4.916 (1.825)	6.146 (2.871) / 5.207 (1.855)	5.94 (3.01) / 5.35 (2.29) †	0.4867 (1.268) / 0.2911 (1.013)	0.8783 (1.163) / 0.9016 (1.086)	0.3917 (1.445) / 0.6105 (1.507)
eBm5 (Cél/uL)	39 (5) / 25 (16.5) †	23.08 (12.68) / 20.26 (8.405)	16.5 (10.75) / 17 (15.5) †	25.21 (12.05) / 25.84 (12.69)	-5.5 (9.25) / 2 (8.5) †, *	2 (6) / 5 (10) †	5.083 (11.82) / 3.474 (9.777)
eBm5 (%)	14.93 (3.772) / 11.49 (5.01)	11.77 (5.013) / 11.56 (4.15)	11.62 (4.679) / 11.87 (3.677)	11.18 (6.423) / 11.73 (4.01) †	-0.1475 (2.37) / 0.3053 (2.409)	0.545 (2.315) / 0.14 (2.235) †	0.6475 (2.596) / 0.5347 (1.933)
Células NK (CD16+CD56+CD3-) (Cél/uL)	291 (101) / 249.5 (156.8) †	183 (110.8) / 146 (76) †	290.8 (162.5) / 293.3 (155.6)	263.9 (104.3) / 209.9 (72.5)	93.17 (162.8) / 131.3 (106.7)	59.5 (80.5) / 68 (68.5) †	-26.88 (140.4) / -83.37 (130.3)
Células NK (CD16+CD56+CD3-) (%)	12 (2) / 11 (3.75) †	10 (6.25) / 8 (4.5) †	14.17 (5.976) / 12.89 (5.849)	11.46 (4.293) / 10.68 (4.619)	3.833 (5.577) / 3.474 (3.565)	1.125 (3.826) / 1.263 (4.134)	-2.708 (5) / -2.211 (3.259)
Células NKT (CD56+CD3+) (Cél/uL)	134.4 (44.73) / 142.8 (69.29)	106 (48.5) / 96 (123) †	112 (67.75) / 186 (198) †	145.5 (50.75) / 147 (105) †	15.5 (48.5) / 64 (94.5) †, **	39.5 (52.25) / 35 (44.5) †	21.17 (70.64) / -39.58 (87.16) *
Células NKT (CD56+CD3+) (%)	6.4 (2.074) / 6.8 (3.408)	5.958 (2.095) / 7 (2.925)	6.917 (2.205) / 9.263 (4.42) *	6.792 (2.126) / 8.053 (3.341)	1 (2) / 2 (2.5) †, *	1 (1.25) / 1 (1.5) †	0 (2) / -1 (1.5) †
Linfócitos Th1 (CD3+ CD8- IFNg+) (Cél/uL)	373.2 (157.3) / 364.4 (123)	278 (74.75) / 292 (147) †	250.5 (146.5) / 287 (203) †	413.5 (124) / 362 (187.5) †	-59.5 (155.2) / 29 (78.5) †, *	106.5 (123.8) / 73 (78.5) †	137.5 (150) / 14 (125.5) †, *
Linfócitos Th1 (CD3+ CD8- IFNg+) (%)	36.36 (6.489) / 36.53 (7.45)	35.15 (10.14) / 34.63 (8.089)	32.02 (9.6) / 35.71 (10.35)	37.07 (7.869) / 36.88 (7.519)	-3.138 (6.655) / 1.076 (4.44) *	1.912 (4.889) / 2.243 (5.574)	5.05 (5.781) / 1.167 (7.32)
Linfócitos Th17 (CD3+ CD8- IL17+) (Cél/uL)	18.6 (5.771) / 23.03 (8.927)	18.17 (5.91) / 16.42 (4.26)	14 (7) / 15 (7.5) †	24.12 (7.048) / 20.42 (7.798)	-3.625 (6.071) / -1.368 (4.4)	5.958 (6.342) / 4 (6.377)	7.5 (9.25) / 3 (6.5) †, *
Linfócitos Th17 (CD3+ CD8- IL17+) (%)	1.876 (0.3569) / 2.276 (0.7442)	1.985 (1.053) / 1.94 (0.57) †	1.64 (0.9075) / 1.56 (0.525) †	2.184 (0.6314) / 2.148 (0.8864)	-0.3354 (0.5233) / -0.3895 (0.4473)	0.0875 (0.4283) / 0.06474 (0.4526)	0.4229 (0.4604) / 0.4542 (0.4839)
Linfócitos T (CD3+ CD8- IFNg+ IL17+) (Cél/uL)	7.8 (3.962) / 10.63 (4.774)	8.5 (2.25) / 7 (5) †	6 (2.25) / 6 (3.5) †	12 (7.5) / 9 (4.5) †	-3 (4.5) / -1 (2.5) †, *	3 (4.54) / 1.789 (3.735)	5.875 (4.919) / 2.842 (3.775) *
Linfócitos T (CD3+ CD8- IFNg+ IL17+) (%)	0.78 (0.25) / 0.995 (0.46) †	0.97 (0.4175) / 0.86 (0.675) †	0.695 (0.35) / 0.73 (0.49) †	1.01 (0.335) / 1 (0.575) †	-0.3125 (0.2917) / -0.2232 (0.2929)	0.007917 (0.3215) / -0.01053 (0.2559)	0.3204 (0.3538) / 0.2126 (0.2949)
Linfócitos T (CD3+ CD8- IFNg+) (Cél/uL)	381.2 (159.9) / 375.2 (125.5)	286 (79) / 299 (145.5) †	254 (147) / 298 (206.5) †	412.1 (98.31) / 382.9 (149.5)	-63 (157) / 29 (76.5) †, *	101 (138.2) / 76 (82) †	125.5 (154.5) / 14 (129) †, *
Linfócitos T (CD3+ CD8- IFNg+) (%)	37.16 (6.76) / 37.61 (7.645)	36.2 (10.21) / 35.68 (8.309)	32.75 (9.607) / 36.54 (10.46)	38.12 (7.887) / 37.91 (7.779)	-3.45 (6.809) / 0.8532 (4.397) *	1.92 (5.07) / 2.231 (5.66)	5.37 (5.927) / 1.378 (7.293)
Linfócitos T (CD3+ CD8- IL17+) (Cél/uL)	26.4 (8.62) / 33.77 (13.18)	27.29 (7.816) / 24.63 (7.282)	20.67 (6.863) / 22.26 (8.937)	36.42 (10.93) / 30.42 (12.08)	-6.625 (8.712) / -2.368 (6.148)	9.125 (10.41) / 5.789 (9.343)	15.75 (12.05) / 8.158 (9.477) *
Linfócitos T (CD3+ CD8- IL17+) (%)	2.45 (0.99) / 3.03 (1.135) †	2.905 (1.39) / 2.8 (1) †	2.435 (1.147) / 2.31 (0.84) †	3.155 (1.168) / 3.05 (1.455) †	-0.6483 (0.7292) / -0.6142 (0.6209)	0.09542 (0.6743) / 0.05263 (0.6391)	0.7438 (0.7339) / 0.6668 (0.7155)
Linfócitos Tc (CD3+ CD8+ IFNg+) (Cél/uL)	244.8 (74.34) / 345.2 (140.1) *	248.2 (111.1) / 270.8 (96.99)	257 (120.5) / 397.9 (188.7) **	354.9 (147.6) / 396.1 (158.4)	8.875 (121.3) / 127.1 (142.5) **	90 (139) / 96 (103) †	97.83 (125.4) / -1.789 (172.8) *
Linfócitos Tc (CD3+ CD8+ IFNg+) (%)	48.32 (8.398) / 58.67 (12.18) *	52.2 (11.86) / 55.59 (13.23) †	45.25 (13.55) / 57.8 (10.7) **	54.88 (10.67) / 61.41 (12.64) †	-3.637 (7.938) / 1.672 (5.913) *	5.651 (6.175) / 5.458 (5.19)	9.288 (7.934) / 3.786 (7.721) *
Linfócitos Tc (CD3+ CD8+ IL17+) (Cél/uL)	5 (4) / 3 (1) †	3 (1.5) / 3 (2.5) †	3 (2.25) / 4 (3) †	3 (1.5) / 3 (1.5) †	0 (3.25) / 0 (2.5) †	0.1667 (2.371) / -0.6842 (1.974)	0 (3) / 0 (1.5) †
Linfócitos Tc (CD3+ CD8+ IL17+) (%)	0.96 (1.21) / 0.605 (0.275) †	0.59 (0.4575) / 0.79 (0.535) †	0.615 (0.3475) / 0.51 (0.425) †	0.655 (0.376) / 0.5005 (0.2217)	-0.035 (0.5) / -0.16 (0.585) †	-0.025 (0.3) / -0.33 (0.495) †	-0.08 (0.4575) / -0.1 (0.265) †
Linfócitos T (CD3+ CD8+ IFNg+ IL17+) (Cél/uL)	5 (4) / 4 (2.75) †	3 (3) / 4 (2.5) †	3 (2.5) / 3 (3) †	5.5 (3) / 5 (3) †	-0.2917 (2.911) / -0.8947 (2.622)	2.5 (3.6) / 0.9474 (2.438)	2.5 (3) / 2 (2) †
Linfócitos T (CD3+ CD8+ IFNg+ IL17+) (%)	0.84 (0.86) / 0.68 (0.525) †	0.62 (0.3125) / 0.87 (0.705) †	0.535 (0.335) / 0.53 (0.38) †	0.91 (0.355) / 0.85 (0.47) †	-0.15 (0.3025) / -0.32 (0.385) †	0.275 (0.54) / 0.01 (0.48) †	0.35 (0.4025) / 0.3 (0.28) †
Linfócitos T (CD3+ CD8+ IFNg+) (Cél/uL)	250.4 (74.57) / 350.2 (140.9) *	251.9 (112.2) / 275.4 (97.46)	260.6 (121.3) / 401.6 (189.7) **	361.2 (149.1) / 401.4 (158.9)	8.667 (123) / 126.2 (143.6) **	92.5 (135.5) / 98 (102) †	100.6 (126.4) / -0.2632 (173.6) *
Linfócitos T (CD3+ CD8+ IFNg+) (%)	49.45 (8.354) / 59.52 (12.15)	52.99 (11.96) / 56.57 (13.67) †	45.88 (13.54) / 58.38 (10.73) **	55.76 (10.56) / 62.66 (12.74) †	-3.805 (8.049) / 1.222 (5.975) *	5.85 (6.258) / 5.346 (5.32)	9.656 (7.941) / 4.124 (7.721) *
Linfócitos T (CD3+ CD8+ IL17+) (Cél/uL)	9 (7) / 7 (4.5) †	6.5 (4) / 7 (5.5) †	6 (5.25) / 7 (6) †, NA	9 (5) / 8 (5) †	0.3333 (6.041) / -0.3684 (4.112)	2.958 (5.06) / 0.1579 (4.337)	3 (5.25) / 2 (2.5) †
Linfócitos T (CD3+ CD8+ IL17+) (%)	1.6 (2.12) / 1.235 (0.9325) †	1.28 (0.6025) / 1.58 (1.245) †	1.315 (0.685) / 1.07 (0.75) †	1.49 (0.71) / 1.48 (0.74) †	-0.325 (0.79) / -0.31 (0.74) †	0.115 (0.5) / -0.05 (1.155) †	0.235 (0.875) / 0.14 (0.41) †
Dentro de células CD4+dim CD25++ (MFI)	23.8 (4.133) / 24.81 (3.72)	18.64 (4.895) / 21.72 (6.335) †	22.06 (4.633) / 21.31 (5.124)	32.94 (7.899) / 28.14 (4.832) *	2.361 (6.341) / -0.1511 (5.252)	13.25 (10.25) / 6.679 (6.988) *	10.89 (7.518) / 6.83 (5.797)
IL-4 (pg/mL)	---	---	---	---	---	---	---
IL-10 (pg/mL)	---	---	---	---	---	---	---
IL-17 (pg/mL)	---	---	---	---	---	---	---
INF-Y (pg/mL)	---	---	---	---	---	---	---
TGF-ß (pg/mL)	---	---	---	---	---	---	---
TNF-a (pg/mL)	---	---	---	---	---	---	---
Linfócitos T CD4 reguladores (CD4dim CD25++) (Cél/uL)	71.8 (23.54) / 57.77 (19.51)	57.75 (14.89) / 47.21 (11.87) *	53 (16.5) / 48 (20.5) †	73.5 (36) / 54 (14.5) †, *	-7.458 (18.09) / 5.053 (13.87) *	16 (31.25) / 9 (12.5) †	24 (30) / 4 (16) †, **
Linfócitos T CD4 reguladores (CD4dim CD25++) (%)	6.71 (0.11) / 5.7 (1.28) †, *	6.52 (1.057) / 5.872 (1.314)	5.771 (1.079) / 5.798 (1.462)	6.225 (1.903) / 5.5 (1.365) †	-0.7488 (0.814) / -0.07368 (0.8844) *	-0.34 (2.03) / -0.33 (1.245) †	0.555 (1.825) / -0.06 (0.95) †
Linfócitos T CD3+ IL10+ (Cél/uL)	14.2 (7.12) / 12.77 (6.621)	8.5 (9) / 10 (3.5) †	14.5 (7.75) / 11 (13) †	13 (7) / 14 (7) †	3 (10.5) / 1 (8) †	2 (13.25) / 2 (5) †	-0.5 (8.5) / -1 (8) †
Linfócitos T CD3+ IL10+ (%)	1 (0.6) / 0.71 (0.4725) †	0.665 (0.5225) / 0.77 (0.335) †	0.9888 (0.3943) / 0.9326 (0.448)	0.775 (0.365) / 0.87 (0.365) †	0.24 (0.715) / 0 (0.44) †	0.075 (0.87) / 0.05 (0.33) †	-0.195 (0.5925) / -0.1 (0.335) †
Linfócitos T CD3+ CD8- IL10+ (Cél/uL)	9 (6) / 8.5 (5) †	6.5 (5.75) / 8 (3) †	9.75 (3.442) / 9.737 (4.976)	9 (3.5) / 9 (4.5) †	2 (7.5) / 1 (4) †	2 (8.5) / 0 (4.5) †	0.5 (5) / 0 (5) †
Linfócitos T CD3+ CD8- IL10+ (%)	1.07 (0.52) / 0.83 (0.4325) †	0.785 (0.4325) / 0.98 (0.39) †	1.153 (0.4017) / 1.08 (0.4564)	0.84 (0.3525) / 0.98 (0.375) †	0.3 (0.68) / 0.03 (0.55) †	0.085 (0.905) / 0.03 (0.425) †	-0.2379 (0.6039) / -0.07737 (0.4092)
Linfócitos T CD3+ CD8+ IL10+ (Cél/uL)	3 (5) / 2 (3) †	2 (4.25) / 2 (2) †	3.5 (3) / 3 (6) †	3.5 (2.25) / 3 (2.5) †	1 (3.25) / 1 (3) †	1 (5) / 1 (2) †	0 (4.25) / 0 (4.5) †
Linfócitos T CD3+ CD8+ IL10+ (%)	0.81 (0.85) / 0.38 (0.46) †	0.495 (0.62) / 0.43 (0.41) †	0.54 (0.6175) / 0.51 (0.825) †	0.605 (0.4675) / 0.52 (0.385) †	0.01125 (0.6825) / 0.1411 (0.4846)	0.12 (0.8375) / 0.1 (0.38) †	-0.08 (0.64) / 0.01 (0.385) †
MFI Ratio	1.901 (0.1124) / 1.882 (0.2975) †	1.536 (0.146) / 1.549 (0.1489)	1.639 (0.2129) / 1.693 (0.3132)	2.05 (0.2376) / 2.102 (0.331)	0.103 (0.2178) / 0.145 (0.361)	0.5138 (0.2713) / 0.5537 (0.3468)	0.4108 (0.2887) / 0.4088 (0.4029)

## Sheet: Original (2)_Nul_Mult
	Variável	Multíparas / nulíparas
		V1	V2	V3	V4	V3 - V2	V4 - V2	V4 - V3
	Leucócitos (Cél/uL)	6881 (1577) / 6915 (1733)	9722 (2532) / 8979 (2530) †	14760 (3804) / 10460 (2090) ***	7176 (1613) / 6406 (1193)	4605 (3301) / 1152 (2175) ***	-2984 (2076) / -2901 (1831)	-7589 (3979) / -4052 (2378) ***
	Leucócitos (%)	---	---	---	---	---	---	---
	Neutrófilos (Cél/uL)	3677 (1091) / 3981 (1402)	7102 (1910) / 6286 (2665) †	11920 (3450) / 7573 (1989) ***	3820 (1192) / 3362 (909.5) †	4484 (2977) / 785.1 (1905) ***	-3387 (1851) / -3197 (1489)	-7871 (3624) / -3982 (1875) ***
	Neutrófilos (%)	52.95 (6.703) / 56.58 (8.727)	72.61 (4.98) / 72.52 (4.334)	81.37 (4.38) / 72.87 (7.525) †, ***	56.19 (6.697) / 56.08 (6.462)	7.454 (5.747) / -0.7547 (5.873) ***	-16.42 (5.604) / -16.44 (4.853)	-23.87 (7.625) / -15.69 (6.041) ***
	Monócitos (Cél/uL)	760 (140) / 491.7 (126) **	643 (255) / 666 (184.5) †	770.2 (302.9) / 632.7 (216)	479 (149) / 439 (169.5) †	116 (326.8) / 14 (336.5) †	-213.2 (170.3) / -219.1 (143)	-276.1 (258.4) / -200.3 (266.6)
	Monócitos (%)	10.85 (0.51) / 7.2 (2.685) †, **	6.975 (1.393) / 7.168 (1.906)	5.213 (1.527) / 6.132 (2.092)	6.88 (1.249) / 6.801 (1.548)	-1.762 (1.828) / -1.037 (1.741)	-0.09508 (1.676) / -0.3674 (1.654)	1.667 (1.962) / 0.6695 (2.084)
	Eosinófilos (Cél/uL)	189 (98) / 115.5 (84.5) †	81 (78.25) / 114 (44) †	39.5 (50) / 70 (33) †, *	185.5 (153.2) / 177 (89) †	-30 (72) / -48 (37) †	67 (129.8) / 41 (69.5) †	146.9 (120.8) / 109.5 (113.8)
	Eosinófilos (%)	2.48 (1.72) / 1.665 (1.228) †	0.845 (0.415) / 1.37 (0.565) †, *	0.255 (0.3575) / 0.68 (0.365) †, ***	2.585 (1.63) / 2.83 (1.29) †	-0.535 (0.535) / -0.61 (0.66) †	1.605 (1.622) / 1.3 (1.065) †	2.422 (1.557) / 2.124 (1.296)
	Basófilos (Cél/uL)	62 (30) / 53.5 (39.75) †	37 (23.75) / 36 (18.5) †	42.42 (17.43) / 47.47 (21.21)	60.92 (21.49) / 54.84 (20.21)	-3 (32) / 5 (17.5) †	15.5 (27.25) / 12 (19.5) †	18.5 (23) / 7.368 (28.89)
	Basófilos (%)	1.022 (0.5766) / 0.9087 (0.3448)	0.395 (0.1975) / 0.4 (0.21) †	0.265 (0.1825) / 0.38 (0.235) †, *	0.8792 (0.3367) / 0.8621 (0.2768)	-0.13 (0.26) / -0.04 (0.195) †	0.44 (0.32) / 0.4 (0.365) †	0.5725 (0.326) / 0.3953 (0.283)
	Linfócitos (Cél/uL)	2174 (575.2) / 2185 (673.6)	1857 (471.4) / 1703 (378.9)	1968 (687.7) / 2120 (530.5)	2188 (377.8) / 1909 (990.5) †	111 (555.7) / 417.5 (440.3)	507.5 (437.2) / 308 (606) †	392 (659.2) / 12.95 (625.6)
	Linfócitos (%)	31.77 (4.498) / 32.97 (8.017)	18.75 (4.288) / 18.54 (3.743)	13.72 (3.45) / 19.25 (8.17) †, ***	33.1 (6.278) / 33.29 (6.107)	-4.861 (4.449) / 2.251 (4.702) ***	14.34 (4.298) / 14.75 (4.399)	19.21 (6.304) / 12.5 (4.745) ***
	Linfócitos T (CD3+) (Cél/uL)	1604 (489.8) / 1657 (446.2)	1446 (357.4) / 1362 (336.7)	1464 (537.5) / 1777 (777) †	1800 (291.5) / 1495 (820) †	62.25 (471.6) / 318.2 (355.1) *	379 (484) / 251 (434) †	356.4 (532.9) / 24.68 (497.3) *
	Linfócitos T (CD3+) (%)	73 (5.612) / 74.2 (4.752)	79 (7) / 80 (5.5) †	76.04 (4.912) / 77.21 (6.663)	78.46 (4.043) / 78.74 (5.29)	-2 (5.381) / -1.368 (3.655)	0.4167 (3.717) / 0.1579 (3.79)	2.417 (4.827) / 1.526 (2.59)
	Linfócitos T CD4 (CD3+CD4+) (Cél/uL)	1014 (367.5) / 1013 (312.5)	853.5 (305) / 756 (276.5) †	881.2 (285.2) / 908.6 (192.6)	1077 (205.2) / 868 (339) †	-9.292 (263.5) / 86.11 (166.8)	230 (234.5) / 133 (286) †	262.7 (341.8) / 98.37 (261.9)
	Linfócitos T CD4 (CD3+CD4+) (%)	45.2 (4.764) / 45 (6.159)	48.25 (6.873) / 47.68 (5.154)	44.42 (5.755) / 43.11 (6.073)	50 (3.25) / 46 (4) †	-3.833 (5.616) / -4.579 (5.102)	0.2917 (4.112) / -1.105 (3.71)	4.125 (5.367) / 3.474 (4.959)
	Linfócitos T CD8 (CD3+CD8+) (Cél/uL)	510.2 (137.5) / 584.6 (196)	516.9 (194.5) / 476.8 (136.6)	513.5 (294.8) / 609 (378) †	648 (297) / 606 (290.5) †	69.17 (213.5) / 189.9 (188)	124 (220.8) / 116 (152.5) †, NA	76.21 (201.6) / -33.21 (238.7)
	Linfócitos T CD8 (CD3+CD8+) (%)	23 (3.536) / 26.17 (5.299)	27.04 (5.433) / 27.84 (5.956)	28.83 (5.88) / 30.37 (6.3)	27.38 (5.452) / 29.37 (5.727)	1.792 (2.828) / 2.526 (3.169)	0.3333 (2.12) / 1.526 (1.896)	-2 (3) / -1 (3.5) †
B cell population (CD 19+), cells/µL	Linfócitos B (CD19+) (Cél/uL)	260.6 (19.81) / 258.6 (96.69)	191.2 (77.96) / 181.1 (58.81)	151.5 (98.5) / 187 (113) †	209.8 (71.95) / 214.8 (82.74)	-19.29 (58.14) / 2.737 (52.54)	18.62 (52.15) / 33.74 (64.22)	47.5 (62.5) / 23 (78) †
B cell population (CD 19+), %	Linfócitos B (CD19+) (%)	12.6 (2.074) / 11.73 (3.29)	10.46 (2.359) / 10.63 (3.148)	8.5 (5.25) / 8 (2.5) †	9.167 (2.479) / 9.632 (3.004)	-1.792 (2.085) / -2.158 (2.141)	-1.292 (1.781) / -1 (1.795)	0.5 (2.303) / 1.158 (2.115)
	Linfócitos T CD4 Naive (CD3+CD4+CD45RA+CD62L+) (Cél/uL)	520.2 (281.1) / 439.2 (174.2)	429.5 (181.2) / 386 (268.5) †	429.5 (171.8) / 396 (190) †	517 (191) / 402 (220) †	-8.583 (159.7) / 28.16 (90.76)	104.5 (169.8) / 74 (139.5) †	97 (227.2) / 10 (187) †
	Linfócitos T CD4 Naive (CD3+CD4+CD45RA+CD62L+) (%)	56.73 (17.23) / 40.53 (15.2) †	49.53 (9.093) / 50.44 (14.14)	49.65 (10.59) / 49.97 (12.89)	47.37 (9.627) / 48.51 (12.19)	0.1183 (6.967) / -0.4689 (3.379)	-2.162 (4.747) / -1.933 (4.135)	-2.28 (6.911) / -1.464 (4.003)
	Linfócitos T CD4 Efectoras (CD3+CD4+CD45RA-CD62L-) (Cél/uL)	83 (19) / 107.5 (87) †	87.12 (25) / 79.58 (34.78)	87.5 (60) / 98 (33.5) †	132.1 (56.14) / 119.7 (52.27)	4 (38.5) / 17 (26.5) †	44 (46.75) / 27 (38) †	17.5 (42.75) / 2 (52) †
	Linfócitos T CD4 Efectoras (CD3+CD4+CD45RA-CD62L-) (%)	9.25 (2.05) / 10.43 (5.72) †	10.07 (3.023) / 10.38 (5.041)	10.42 (6.22) / 11.95 (4.75) †	11.75 (4.462) / 12.51 (5.414)	0.97 (2.4) / 1.17 (2.96) †	1.105 (2.487) / 2.22 (2.12) †	0.5 (2.472) / 0.82 (3.05) †
	Linfócitos T CD4 Memória Central (CD3+CD4+CD45RA-CD62L+) (Cél/uL)	400.2 (98.07) / 446.9 (189.4)	345.8 (75.29) / 297.4 (86.03)	313.2 (97.93) / 319.4 (109.5)	443.9 (106.4) / 356.8 (115.6) *	-32.58 (102.9) / 22 (68.04) *	98.04 (85.14) / 59.42 (77.18)	130.6 (143.1) / 37.42 (91.25) *
	Linfócitos T CD4 Memória Central (CD3+CD4+CD45RA-CD62L+) (%)	37.26 (12.55) / 44.04 (11.9) †	39.74 (7.14) / 38.1 (11.38)	37.92 (9.455) / 36.96 (10.12) †	41.62 (7.475) / 40.73 (9.31) †	-3.092 (5.231) / -2.107 (4.05)	0.07083 (4.322) / -0.8411 (3.236)	3.163 (4.984) / 1.266 (4.343)
	Linfócitos T CD4 Memória Efectoras (CD3+CD4+CD45RA+CD62L-) (Cél/uL)	2 (2) / 4.5 (5) †	4.5 (5.25) / 4 (6.5) †	7 (16.25) / 8 (18) †	5.5 (7.25) / 6 (12) †	2.5 (11) / 3 (11) †	1.5 (6.25) / 2 (5) †	-2 (6.75) / 0 (7.5) †
	Linfócitos T CD4 Memória Efectoras (CD3+CD4+CD45RA+CD62L-) (%)	0.22 (0.31) / 0.425 (0.4625) †	0.45 (0.465) / 0.52 (0.89) †	0.83 (1.43) / 1.16 (2.325) †	0.51 (0.5875) / 0.71 (0.975) †	0.295 (1.02) / 0.27 (1.285) †	0.13 (0.2025) / 0.22 (0.49) †	-0.225 (0.5375) / -0.07 (0.79) †
	Linfócitos T CD8 Naive (CD3+CD4+CD45RA+CD62L+) (Cél/uL)	282 (134) / 289 (104.8) †	319.7 (151.6) / 258.1 (94.48)	313 (208.2) / 331 (176.5) †	354.5 (253.2) / 264 (165) †	8.5 (160.5) / 59 (92.5) †	38 (85.5) / 28 (93.5) †	17 (144) / -35 (104) †
	Linfócitos T CD8 Naive (CD3+CD4+CD45RA+CD62L+) (%)	54.73 (6.999) / 51.98 (13.09)	60.43 (10.29) / 53.63 (9.22) *	58.3 (11.17) / 49.26 (10.59) **	54.37 (10.78) / 46.57 (9.956) *	-2.135 (7.156) / -4.37 (6.819)	-6.059 (5.34) / -7.059 (6.3)	-2.57 (9.723) / -3.94 (5.615) †
	Linfócitos T CD8 Efectoras (CD3+CD4+CD45RA-CD62L-) (Cél/uL)	95.8 (32.45) / 88.8 (51.52)	70.08 (34.16) / 68.21 (37.38)	72.5 (39) / 73 (101) †	90 (90.5) / 109 (77.5) †	9 (40.75) / 32 (35.5) †	28.5 (80.5) / 26 (45.5) †	18.5 (81.75) / 9 (45.5) †
	Linfócitos T CD8 Efectoras (CD3+CD4+CD45RA-CD62L-) (%)	18.9 (5.067) / 15.26 (8.005)	11.84 (6.255) / 13.32 (9.42) †	14.24 (6.5) / 16.39 (9.566)	18.36 (8.173) / 18.34 (8.846)	0.2487 (3.898) / 1.597 (4.698)	2.83 (5.797) / 4.38 (7.415) †	4.118 (5.249) / 1.947 (4.566)
	Linfócitos T CD8 Memória Central (CD3+CD4+CD45RA-CD62L+) (Cél/uL)	89.6 (22.88) / 100.8 (45.89)	65 (35.5) / 69 (49.5) †	67.17 (27.68) / 94 (55.95)	79.5 (35.25) / 91 (48) †	-7 (34.5) / 0 (37.5) †, *	19 (25.02) / 17.26 (17.84)	28.62 (31.66) / 2.105 (33.3) *
	Linfócitos T CD8 Memória Central (CD3+CD4+CD45RA-CD62L+) (%)	18.08 (4.202) / 17.41 (6.847)	15.66 (5.496) / 17.05 (8.039)	12.33 (3.953) / 14.39 (7.047)	12.85 (5.745) / 15.82 (6.09) †	-3.33 (3.346) / -2.663 (3.948)	-0.485 (3.281) / -0.9868 (3.601)	2.845 (3.613) / 1.676 (4.569)
	Linfócitos T CD8 Memória Efectoras (CD3+CD4+CD45RA+CD62L-) (Cél/uL)	43 (14.63) / 91.2 (58.66) ***	50.38 (30.21) / 71.63 (48.13)	90.42 (61.6) / 138.4 (94.46)	67.5 (51.25) / 100 (98.5) †	29.5 (55.25) / 59 (60.5) †	22 (32.75) / 30 (44) †	-14.71 (43.77) / -8.263 (96.88)
	Linfócitos T CD8 Memória Efectoras (CD3+CD4+CD45RA+CD62L-) (%)	8.284 (1.701) / 15.35 (7.876) ***	9.914 (4.769) / 14.53 (9.036)	15.34 (11.28) / 14.77 (14.11) †	12.82 (5.825) / 13.95 (15.54) †	4.78 (4.625) / 4.08 (5.16) †	2.175 (2.467) / 4.503 (4.165) *	-2.675 (5.66) / -0.89 (6.58) †
	Linfócitos T activados (CD3+DR+) (Cél/uL)	183 (63) / 172.5 (132.2) †	160.5 (73.75) / 162 (81) †, NA	178 (114.5) / 274 (209.5) †	207.5 (85.25) / 202 (175) †	40 (89.75) / 107 (139.5) †, *	52.5 (48.5) / 59 (95.5) †	-11.92 (96.75) / -36.16 (117.5)
	Linfócitos T activados (CD3+DR+) (%)	10.38 (3.56) / 9.885 (7.542) †, NA	9.79 (7.76) / 11.89 (5.825) †	12.76 (8.688) / 14.74 (9.05) †	10.14 (5.147) / 12.58 (7.055) †	3.705 (3.444) / 4.352 (3.065)	0.525 (2.927) / 1.41 (2.955) †	-2.928 (3.077) / -2.285 (2.786)
	Linfócitos T activados (CD3+CD25+) (Cél/uL)	340.6 (151.6) / 313.4 (142.3)	275.5 (96.25) / 288 (93.5) †	329.1 (99.1) / 340.8 (111.6)	388.5 (136.7) / 261.6 (102.3) **	11.5 (163) / 86 (128) †	125.5 (198.2) / -52 (130) †, **	59.38 (163) / -79.26 (126.4) **
	Linfócitos T activados (CD3+CD25+) (%)	20.76 (6.042) / 19.16 (7.394)	20.72 (6.277) / 21.92 (7.702)	22.9 (6.623) / 21.53 (8.612)	21.11 (5.984) / 16.16 (6.994) *	3.27 (3.702) / -0.72 (3.885) †, *	0.3879 (8.682) / -5.763 (7.111) *	-1.797 (8.1) / -5.368 (6.065)
	Linfócitos T CD4 activados (CD4+DR+) (Cél/uL)	65 (37) / 70 (41.25) †	54 (29) / 35 (28.5) †	53.5 (23.75) / 61 (56) †	71.5 (30.75) / 60 (49) †	8.5 (31.75) / 17 (31.5) †	23.5 (30.25) / 19 (19.5) †	14.5 (27.25) / 9 (27.5) †
	Linfócitos T CD4 activados (CD4+DR+) (%)	6.07 (0.64) / 6.205 (2.638) †	5.285 (3.832) / 5.4 (3.955) †	6.91 (5.51) / 6.74 (5) †	6.645 (3.38) / 6.59 (4.265) †	1.895 (2.037) / 1.34 (2.38) †	1.05 (2.25) / 1.18 (1.4) †	-0.385 (1.943) / 0.72 (2.015) †
	Linfócitos T CD4 activados (CD4+CD25+) (Cél/uL)	308 (225) / 269.5 (171.8) †	266.2 (74.65) / 264.3 (82.38)	311.4 (89.89) / 318.6 (102.9)	360.5 (125) / 249 (97.64) **	30 (147.8) / 67 (99.5) †	122.5 (170.8) / -44 (117.5) †, **	49.08 (139.7) / -69.58 (114.1) **
	Linfócitos T CD4 activados (CD4+CD25+) (%)	31.58 (9.902) / 29.52 (10.72)	30.68 (8.456) / 33.21 (10.01)	36.7 (8.732) / 35.65 (10.84)	31.63 (6.903) / 25.79 (9.988) *	7.035 (5.627) / 2.64 (3.385) †, **	4.81 (17.67) / -5.78 (13.82) †, **	-5.072 (9.283) / -9.862 (8.226)
	Linfócitos T CD8 activados (CD8+DR+) (Cél/uL)	92 (26) / 95.5 (94.75) †, NA	93.62 (51.36) / 104.2 (46.68)	114.5 (86) / 160 (133) †	113.5 (67.25) / 129 (112.5) †	42.25 (67.42) / 83 (75.15)	24 (32.5) / 33 (58) †	-9.5 (57) / -50 (82) †
	Linfócitos T CD8 activados (CD8+DR+) (%)	16.55 (6.7) / 19.33 (14.04) †	19.12 (10.03) / 21.21 (6.289)	24.23 (11.53) / 26.53 (8.265)	16.6 (10.21) / 19.99 (12.29) †	5.111 (4.72) / 5.325 (3.809)	0.4683 (4.256) / 1.107 (3.501)	-4.643 (3.86) / -4.218 (3.12)
	Linfócitos T CD8 activados (CD8+CD25+) (Cél/uL)	21 (5) / 13 (20.75) †	12.5 (5.5) / 16 (6) †	18.5 (8.763) / 21.32 (9.446)	21.62 (9.703) / 15.79 (8.985) *	4.167 (7.772) / 4.053 (8.495)	7.292 (11.77) / -1.474 (10.27) *	3.125 (11.62) / -5.526 (10.67) *
	Linfócitos T CD8 activados (CD8+CD25+) (%)	4.28 (2.04) / 2.355 (3.29) †	2.48 (2.498) / 3.48 (1.855) †	3.48 (1.646) / 3.717 (2.156)	3.385 (1.395) / 2.67 (2.675) †	0.3579 (0.8992) / -0.2495 (1.378)	0.845 (2.507) / -1.51 (2.315) †, *	-0.09917 (1.737) / -1.024 (1.699)
	Linfócitos T reguladores (CD4+CD25+CD127-/fraco) (Cél/uL)	90.4 (31.27) / 74.67 (22.73)	75.25 (20.99) / 62.68 (18.29) *	71.5 (24.5) / 57 (24) †	94.67 (29.69) / 69.53 (19.29) **	-3.042 (23.46) / 2.105 (18.39)	19.42 (23.53) / 6.842 (16.67) *	22.46 (30.48) / 4.737 (18.88) *
	Linfócitos T reguladores (CD4+CD25+CD127-/fraco) (%)	8.954 (1.31) / 7.556 (1.511)	8.495 (1.608) / 7.716 (1.629)	8.419 (1.651) / 7.215 (1.798) *	8.64 (1.955) / 6.99 (2.07) †, *	0.065 (1.148) / -0.38 (0.975) †	-0.015 (1.64) / -0.56 (0.81) †	-0.1292 (0.8933) / -0.09737 (0.8969)
	Linfócitos T reguladores (CD4+CD25+Foxp3+) (Cél/uL)	60.8 (11.61) / 54.43 (20.17)	55.38 (17.48) / 44.74 (15.42) *	51.33 (18.86) / 52.79 (20.18)	72.5 (36.75) / 59 (24) †	-4.042 (22.67) / 8.053 (15.65) *	24.5 (33) / 23 (29) †	26 (51) / 17 (42.5) †
	Linfócitos T reguladores (CD4+CD25+Foxp3+) (%)	6.292 (1.221) / 5.429 (1.187)	6.425 (1.96) / 5.629 (1.931)	6.048 (1.956) / 5.84 (1.937)	6.939 (1.369) / 6.595 (2.171)	-0.3763 (2.423) / 0.2111 (1.237)	0.5142 (2.209) / 0.9658 (2.579)	0.8904 (2.218) / 0.7547 (2.34)
	Linfócitos T CTLA-4 + (Cél/uL)	34 (23) / 54.5 (91.25) †	27 (27.5) / 87 (109.5) †	27 (34.25) / 32 (31.5) †	38.5 (16.5) / 38 (34) †	-8.458 (47.99) / -52.89 (92.74)	6 (43.75) / -31 (115) †	0.1667 (35.16) / 3.421 (48.14)
	Linfócitos T CTLA-4 + (%)	2.42 (2.55) / 3.765 (7.31) †	1.955 (1.797) / 5.83 (8.585) †, *	2.175 (2.868) / 2.67 (1.95) †	2.445 (1.62) / 2.15 (2.045) †	-0.615 (3.628) / -4.461 (6.108) *	-0.035 (3.302) / -2.12 (8.305) †	-0.3538 (2.282) / 0.07895 (3.101)
	Linfócitos T CD4+ CTLA-4 + (Cél/uL)	14 (7) / 11 (15.25) †	10.5 (5.75) / 20 (23) †, *	13.5 (12.75) / 14 (10.5) †	14.5 (10.5) / 21 (19.5) †, *	3 (13.5) / -5 (19) †	4.292 (13.96) / 1 (35.56)	1 (17) / 7 (19.5) †
	Linfócitos T CD4+ CTLA-4 + (%)	1.01 (0.74) / 0.715 (0.8575) †	0.74 (0.355) / 1.44 (1.56) †, *	1.13 (1.023) / 1.03 (0.88) †, NA	0.755 (0.89) / 1.42 (1.38) †, **	0.195 (1.29) / -0.43 (1.585) †, *	0.08 (0.9025) / 0.04 (1.895) †	-0.2196 (0.8797) / 0.5547 (1.424) *
	Linfócitos T CD8+ CTLA-4 + (Cél/uL)	7 (5) / 6.5 (7) †	6 (3.25) / 9 (12) †, *	8.5 (7.5) / 8 (5.5) †	9 (7.25) / 14 (11.5) †	2 (8) / -5 (11) †, *	4.5 (9.25) / 2 (20) †	2 (9.75) / 4 (11) †
	Linfócitos T CD8+ CTLA-4 + (%)	0.89 (0.86) / 0.785 (0.8325) †	0.68 (0.32) / 1.58 (1.695) †, *	1.065 (0.86) / 0.94 (0.725) †	0.79 (0.885) / 1.37 (1.25) †, *	0.315 (1.08) / -0.76 (1.67) †, *	0.1917 (0.9404) / -0.5421 (3.171)	-0.025 (1.01) / 0.31 (1.215) †
	Linfócitos T CD3+ CTLA-4+ novo (Cél/uL)	6 (3) / 4.5 (4.75) †	4.5 (2) / 6 (9) †	6 (6) / 6 (6) †	5 (3.25) / 9 (5) †, **	2 (5.75) / 0 (6) †	0.5 (3.5) / 3 (8) †	0 (8.5) / 3 (7.5) †
	Linfócitos T CD3+ CTLA-4+ novo (%)	1.06 (0.81) / 0.85 (0.635) †	1.035 (0.5625) / 1.21 (1.45) †	1.175 (1.242) / 1.09 (1.03) †	0.98 (0.845) / 1.69 (1.09) †, **	0.2146 (1.17) / -0.3984 (1.86)	-0.13 (0.825) / 0.01 (1.695) †	-0.345 (1.385) / 0.43 (1.03) †, *
	Linfócitos T CD3+ CD4+ CTLA-4+ novo (Cél/uL)	18 (16) / 29 (48.75) †	15.5 (19.25) / 55 (64) †	15 (12.5) / 20 (16.5) †	25 (15.5) / 20 (20) †, NA	-3.5 (24.75) / -21 (59) †, *	5.5 (19.25) / -9 (62.5) †, *	2.875 (20.67) / 4.947 (32.43)
	Linfócitos T CD3+ CD4+ CTLA-4+ novo (%)	2.14 (2.75) / 3.19 (7.018) †	1.82 (1.958) / 5.63 (9.61) †, *	1.97 (2.488) / 2.31 (1.88) †	2.445 (1.76) / 1.91 (1.945) †	-0.5 (3.299) / -5.209 (6.48) **	0.26 (2.832) / -1.82 (9.435) †, *	0.175 (3.165) / 0.49 (2.715) †
	Linfócitos T CD3+ CD8+ CTLA-4+ novo (Cél/uL)	15 (7) / 23.5 (37) †	13 (11.25) / 20 (44) †	11.5 (16) / 12 (13) †	12.5 (6.25) / 15 (8) †	-2.417 (19.16) / -9.632 (30.79)	1 (16.75) / -4 (41) †	3 (22.25) / 1 (10.5) †
	Linfócitos T CD3+ CD8+ CTLA-4+ novo (%)	2.83 (2.24) / 4.53 (8.175) †	2.39 (2.077) / 5.29 (8.34) †	2.475 (3.49) / 2.67 (2.45) †	2.315 (1.562) / 2.21 (1.515) †	-0.8117 (4.119) / -3.221 (5.407)	-0.275 (3.452) / -1.82 (7.19) †	-0.41 (4.105) / 0.54 (2.645) †
	Linfócitos B naive (IgD+ CD27-) (Cél/uL)	127.8 (34.22) / 152.7 (61.06)	112.3 (43.92) / 105 (43.68)	87 (38.75) / 87 (55) †	125.5 (47.97) / 122.3 (63.93)	-19.5 (39.25) / 8 (39) †	13.17 (30.8) / 17.32 (36.88)	23.5 (43) / 10 (81) †
	Linfócitos B naive (IgD+ CD27-) (%)	48.53 (11.28) / 59.7 (13.21)	59.64 (11.55) / 56.71 (11.88)	60.49 (12.17) / 56.45 (11.42)	59.77 (11.12) / 55.1 (12)	0.415 (8.557) / -1.63 (5.44) †	0.46 (8.275) / -2.07 (5.665) †	-0.7233 (6.522) / -1.352 (4.816)
	Linfócitos B memória CD27+ (Cél/uL)	114 (24) / 76 (42.25) †, *	68 (39.75) / 69 (27) †	60 (49.25) / 69 (39.5) †	77.62 (35.82) / 86.42 (34.58)	-9.667 (21.5) / 2.105 (27.34)	7.5 (22.25) / 12 (42) †	14.75 (29.63) / 12.53 (32.29)
	Linfócitos B memória CD27+ (%)	43.7 (4.92) / 36.19 (18.38) †	37.16 (10.97) / 40.87 (11.37)	36.61 (11.84) / 40.73 (11.3)	37.02 (10.67) / 42.01 (11.91)	-0.56 (7.313) / 1.82 (5.295) †	-0.1371 (6.239) / 1.134 (5.502)	0.4117 (6.426) / 1.275 (4.596)
	Linfócitos B memória CD27+IgD+ / MZL (Cél/uL)	77 (37) / 42.5 (21.25) †, *	35 (24) / 41 (30) †	26.5 (26.25) / 44 (22.5) †	35.5 (22.5) / 52 (28.5) †	-6.375 (12.13) / -4.246 (19.87)	4 (16.25) / 5 (25.5) †	7.708 (16.64) / 8.878 (22.35)
	Linfócitos B memória CD27+IgD+ / MZL (%)	27.75 (8.246) / 19.47 (7.362)	21.42 (7.951) / 25.99 (9.658)	18.2 (11.83) / 21.45 (14.9) †	20.2 (7.197) / 24.5 (10.71)	-0.135 (5.587) / -0.31 (6.67) †	-1.219 (4.906) / -1.487 (5.052)	0.26 (3.765) / 0.78 (4.8) †
	Linfócitos B memória CD27+IgD- (com switch) (Cél/uL)	53 (18) / 35 (26) †	26 (25.75) / 25 (11) †	22.5 (18.75) / 25 (17.2) †	34.33 (16.97) / 35.63 (14.74)	-3.083 (10.49) / 2.19 (10.84)	3.5 (6.75) / 7 (14.5) †	6.917 (14.87) / 7.81 (12.46)
	Linfócitos B memória CD27+IgD- (com switch) (%)	19.92 (6.474) / 16.86 (6.7)	13.85 (6.088) / 13.64 (6.815) †	15.41 (7.745) / 16.31 (7.045) †	14.48 (8.483) / 16.69 (7.025) †	0.775 (3.603) / 0.41 (6.19) †	1.34 (3.27) / 1.87 (3.27) †	0.325 (3.742) / 1.76 (5.84) †
	Linfócitos B de transição CD38++IgMhi (Cél/uL)	10 (9) / 8 (5.75) †	4.5 (5) / 3 (2.5) †	4 (4) / 4 (4.5) †	13 (9.5) / 14 (17) †	1 (4.25) / 1 (3.5) †	8.5 (8.25) / 7 (14) †	8 (10.5) / 8 (13) †
	Linfócitos B de transição CD38++IgMhi (%)	3.74 (3.88) / 3.665 (2.24) †	2.275 (2.048) / 1.39 (1.285) †	2.625 (2.528) / 1.97 (2.355) †	6.795 (3.56) / 6.17 (4.595) †	1.07 (1.942) / 0.5 (2.185) †, NA	3.715 (3.227) / 3.93 (4.695) †	3.975 (3.945) / 2.92 (2.94) †, NA
	Plasmablastos (Cél/uL)	7 (2) / 6.5 (7) †	2 (2.25) / 2 (1) †	3 (2) / 3 (3.5) †	6 (4) / 6 (3) †	0 (2.25) / 1 (1.5) †	2.5 (2) / 3 (3) †	2.5 (3.5) / 3 (4) †
	Plasmablastos (%)	2.61 (1.15) / 2.915 (2.642) †	1.395 (1.568) / 1.39 (1.145) †	1.845 (1.462) / 2.04 (1.35) †	2.735 (3.377) / 3.33 (1.965) †	0.235 (1.38) / 0.34 (1.105) †	1.515 (1.493) / 1.29 (1.19) †	1.22 (2.852) / 0.44 (2.285) †
IL 10 Regulatory B cells, cells/µL	Linfócitos B produtores de IL10 (CD19+Il10+) (Cél/uL)	4 (1) / 2 (2) †	2 (1) / 2 (1) †	1 (1) / 2 (1) †	2 (2) / 3 (2) †	0 (1.25) / 0 (1.5) †	0 (1.5) / 1 (2) †	0.625 (1.715) / 0.9474 (1.58)
IL 10 Regulatory B cells, %	Linfócitos B produtores de IL10 (CD19+Il10+) (%)	1.23 (0.4783) / 0.957 (0.4455)	1.052 (0.4609) / 1.132 (0.6317)	1 (0.6525) / 1.1 (0.715) †	1.131 (0.5234) / 1.372 (0.5576)	0.009167 (0.5638) / -0.05737 (0.6959)	0.07917 (0.6292) / 0.24 (0.6685)	0.07 (0.772) / 0.2974 (0.5742)
CD24hi CD27+ Regulatory B cells, cells/µL	Linfócitos B reguladores (CD19 + CD24hi CD27+) (Cél/uL)	3 (2) / 2 (2.75) †	1 (1.25) / 1 (1.5) †	1 (1) / 2 (2) †, *	2 (1) / 2 (1.5) †	-0.375 (1.313) / 0.7895 (1.437) **	0 (2) / 1 (2) †	1 (1) / 0 (2.5) †
CD24hi CD27+ Regulatory B cells, %	Linfócitos B reguladores (CD19 + CD24hi CD27+) (%)	1.09 (0.66) / 0.885 (0.78) †	0.72 (0.7575) / 0.58 (0.88) †	0.88 (0.5) / 1.19 (1.035) †	0.8946 (0.4935) / 1.043 (0.4719)	-0.15 (0.5525) / 0.2 (0.805) †	-0.07417 (0.7621) / 0.1868 (0.9036)	0.09208 (0.5778) / -0.1316 (0.8525)
CD24hi CD38hi Regulatory B cells, cells/µL	Linfócitos B reguladores (CD19 + CD24hi CD38hi) (Cél/uL)	11 (2) / 8 (7.25) †	2 (2.5) / 2 (1.5) †	2.5 (4) / 3 (4) †	12.5 (11.75) / 12 (18) †	0 (3) / 1 (2) †	9 (10.5) / 8 (17) †	9 (10.25) / 8 (15) †
CD24hi CD38hi Regulatory B cells, %	Linfócitos B reguladores (CD19 + CD24hi CD38hi) (%)	4.24 (0.13) / 3.57 (2.253) †	1.38 (1.502) / 1.73 (1.025) †	1.585 (1.527) / 1.81 (1.485) †	6.51 (5.71) / 5.8 (4.655) †	0.23 (1.828) / 0.47 (0.95) †	5.24 (4.79) / 4.73 (5.105) †	4.65 (6.61) / 4.06 (3.49) †
Unswitched memory Bm1, cells/µL	Bm1 (Cél/uL)	28 (8) / 22 (17) †	11.5 (10.75) / 21 (13.5) †	13.5 (14.25) / 21 (11.5) †	17 (4.25) / 21 (14.5) †	-3 (8.5) / 0 (6.5) †	3.5 (7.75) / 3 (11) †, NA	4 (9.25) / 5 (6.5) †
Unswitched memory Bm1, %	Bm1 (%)	11.41 (1.97) / 10.16 (5.363) †	6.495 (4.115) / 10.51 (6.98) †	7.29 (4.258) / 10.65 (4.47) †	7.64 (3.22) / 11.12 (6.29) †	0.305 (1.638) / 0.03 (1.895) †	1.174 (1.582) / 0.6395 (2.245)	0.8488 (2.575) / 0.6247 (1.69)
Naïve Bm2, cells/µL	Bm2 (Cél/uL)	140.6 (37.11) / 148.8 (52.6)	126.8 (47.41) / 122.5 (42.39)	92 (58.5) / 104 (68) †	120.7 (44.91) / 124.8 (51.37)	-23.5 (41.5) / -11 (51.5) †	-6.042 (26.51) / 2.316 (35.91)	8.5 (43.25) / 5 (57.5) †
Naïve Bm2, %	Bm2 (%)	53.34 (10.86) / 57.54 (9.737)	66.16 (9.81) / 66.97 (7.795)	65.86 (10.31) / 63.98 (7.678)	57.22 (9.06) / 57.52 (5.418)	-1.4 (5.67) / -2.81 (4.965) †	-9.63 (4.648) / -9.03 (4.8) †	-8.644 (5.193) / -6.46 (5.397)
Transitional Bm2', cells/µL	Bm2' (Cél/uL)	18 (12) / 13 (17.25) †	5 (5.25) / 4 (6) †	4 (7) / 6 (7) †	15.5 (16.5) / 14 (21.5) †, NA	0 (2.25) / 0 (5) †	8 (11.5) / 8 (20) †	10.5 (10.5) / 8 (16.5) †
Transitional Bm2', %	Bm2' (%)	6.22 (4.85) / 6.405 (6.162) †	2.475 (2.402) / 2.64 (2.95) †	2.98 (3.052) / 2.85 (4.065) †	7.475 (6.565) / 6.78 (5.97) †	0.465 (1.985) / 0.19 (3.15) †	4.62 (6.72) / 5.23 (5.79) †	5.085 (5.45) / 4.74 (4.555) †
Plasmablats Bm3+Bm4, cells/µL	Bm3+4 (Cél/uL)	9 (3) / 5.5 (5) †	2.5 (3.25) / 2 (1) †	2 (1) / 3 (4) †, *	6 (6.5) / 6 (5) †	0 (2.5) / 1 (2) †, *	2.5 (4.25) / 3 (3.5) †	3.5 (4.25) / 2 (4) †
Plasmablats Bm3+Bm4, %	Bm3+4 (%)	3.29 (1.09) / 2.8 (1.975) †	1.49 (1.852) / 1.55 (1.015) †	1.575 (0.91) / 1.81 (2.07) †	3.045 (5.06) / 3.06 (2.32) †	0.19 (1.19) / 0.12 (1.355) †	1.475 (3.615) / 1.29 (1.925) †, NA	2.028 (2.915) / 0.8716 (2.469)
Resting memory/late Bm5, cells/µL	Bm5 (Cél/uL)	19 (5) / 16 (10.5) †	9 (9.25) / 7 (5.5) †	7.5 (8.25) / 9 (6.5) †	11.5 (7.75) / 10 (8.5) †	-2 (4.25) / 2 (4.5) †	2 (4) / 2 (6) †	4 (7.25) / 2 (4.5) †
Resting memory/late Bm5, %	Bm5 (%)	7.298 (3.292) / 6.725 (3.14)	5.66 (2.429) / 4.916 (1.825)	6.146 (2.871) / 5.207 (1.855)	5.94 (3.01) / 5.35 (2.29) †	0.4867 (1.268) / 0.2911 (1.013)	0.8783 (1.163) / 0.9016 (1.086)	0.3917 (1.445) / 0.6105 (1.507)
Post-germinal memory/early eBm5, cells/µL	eBm5 (Cél/uL)	39 (5) / 25 (16.5) †	23.08 (12.68) / 20.26 (8.405)	16.5 (10.75) / 17 (15.5) †	25.21 (12.05) / 25.84 (12.69)	-5.5 (9.25) / 2 (8.5) †, *	2 (6) / 5 (10) †	5.083 (11.82) / 3.474 (9.777)
Post-germinal memory/early eBm5, %	eBm5 (%)	14.93 (3.772) / 11.49 (5.01)	11.77 (5.013) / 11.56 (4.15)	11.62 (4.679) / 11.87 (3.677)	11.18 (6.423) / 11.73 (4.01) †	-0.1475 (2.37) / 0.3053 (2.409)	0.545 (2.315) / 0.14 (2.235) †	0.6475 (2.596) / 0.5347 (1.933)
	Células NK (CD16+CD56+CD3-) (Cél/uL)	291 (101) / 249.5 (156.8) †	183 (110.8) / 146 (76) †	290.8 (162.5) / 293.3 (155.6)	263.9 (104.3) / 209.9 (72.5)	93.17 (162.8) / 131.3 (106.7)	59.5 (80.5) / 68 (68.5) †	-26.88 (140.4) / -83.37 (130.3)
	Células NK (CD16+CD56+CD3-) (%)	12 (2) / 11 (3.75) †	10 (6.25) / 8 (4.5) †	14.17 (5.976) / 12.89 (5.849)	11.46 (4.293) / 10.68 (4.619)	3.833 (5.577) / 3.474 (3.565)	1.125 (3.826) / 1.263 (4.134)	-2.708 (5) / -2.211 (3.259)
	Células NKT (CD56+CD3+) (Cél/uL)	134.4 (44.73) / 142.8 (69.29)	106 (48.5) / 96 (123) †	112 (67.75) / 186 (198) †	145.5 (50.75) / 147 (105) †	15.5 (48.5) / 64 (94.5) †, **	39.5 (52.25) / 35 (44.5) †	21.17 (70.64) / -39.58 (87.16) *
	Células NKT (CD56+CD3+) (%)	6.4 (2.074) / 6.8 (3.408)	5.958 (2.095) / 7 (2.925)	6.917 (2.205) / 9.263 (4.42) *	6.792 (2.126) / 8.053 (3.341)	1 (2) / 2 (2.5) †, *	1 (1.25) / 1 (1.5) †	0 (2) / -1 (1.5) †
	Linfócitos Th1 (CD3+ CD8- IFNg+) (Cél/uL)	373.2 (157.3) / 364.4 (123)	278 (74.75) / 292 (147) †	250.5 (146.5) / 287 (203) †	413.5 (124) / 362 (187.5) †	-59.5 (155.2) / 29 (78.5) †, *	106.5 (123.8) / 73 (78.5) †	137.5 (150) / 14 (125.5) †, *
	Linfócitos Th1 (CD3+ CD8- IFNg+) (%)	36.36 (6.489) / 36.53 (7.45)	35.15 (10.14) / 34.63 (8.089)	32.02 (9.6) / 35.71 (10.35)	37.07 (7.869) / 36.88 (7.519)	-3.138 (6.655) / 1.076 (4.44) *	1.912 (4.889) / 2.243 (5.574)	5.05 (5.781) / 1.167 (7.32)
	Linfócitos Th17 (CD3+ CD8- IL17+) (Cél/uL)	18.6 (5.771) / 23.03 (8.927)	18.17 (5.91) / 16.42 (4.26)	14 (7) / 15 (7.5) †	24.12 (7.048) / 20.42 (7.798)	-3.625 (6.071) / -1.368 (4.4)	5.958 (6.342) / 4 (6.377)	7.5 (9.25) / 3 (6.5) †, *
	Linfócitos Th17 (CD3+ CD8- IL17+) (%)	1.876 (0.3569) / 2.276 (0.7442)	1.985 (1.053) / 1.94 (0.57) †	1.64 (0.9075) / 1.56 (0.525) †	2.184 (0.6314) / 2.148 (0.8864)	-0.3354 (0.5233) / -0.3895 (0.4473)	0.0875 (0.4283) / 0.06474 (0.4526)	0.4229 (0.4604) / 0.4542 (0.4839)
	Linfócitos T (CD3+ CD8- IFNg+ IL17+) (Cél/uL)	7.8 (3.962) / 10.63 (4.774)	8.5 (2.25) / 7 (5) †	6 (2.25) / 6 (3.5) †	12 (7.5) / 9 (4.5) †	-3 (4.5) / -1 (2.5) †, *	3 (4.54) / 1.789 (3.735)	5.875 (4.919) / 2.842 (3.775) *
	Linfócitos T (CD3+ CD8- IFNg+ IL17+) (%)	0.78 (0.25) / 0.995 (0.46) †	0.97 (0.4175) / 0.86 (0.675) †	0.695 (0.35) / 0.73 (0.49) †	1.01 (0.335) / 1 (0.575) †	-0.3125 (0.2917) / -0.2232 (0.2929)	0.007917 (0.3215) / -0.01053 (0.2559)	0.3204 (0.3538) / 0.2126 (0.2949)
	Linfócitos T (CD3+ CD8- IFNg+) (Cél/uL)	381.2 (159.9) / 375.2 (125.5)	286 (79) / 299 (145.5) †	254 (147) / 298 (206.5) †	412.1 (98.31) / 382.9 (149.5)	-63 (157) / 29 (76.5) †, *	101 (138.2) / 76 (82) †	125.5 (154.5) / 14 (129) †, *
	Linfócitos T (CD3+ CD8- IFNg+) (%)	37.16 (6.76) / 37.61 (7.645)	36.2 (10.21) / 35.68 (8.309)	32.75 (9.607) / 36.54 (10.46)	38.12 (7.887) / 37.91 (7.779)	-3.45 (6.809) / 0.8532 (4.397) *	1.92 (5.07) / 2.231 (5.66)	5.37 (5.927) / 1.378 (7.293)
	Linfócitos T (CD3+ CD8- IL17+) (Cél/uL)	26.4 (8.62) / 33.77 (13.18)	27.29 (7.816) / 24.63 (7.282)	20.67 (6.863) / 22.26 (8.937)	36.42 (10.93) / 30.42 (12.08)	-6.625 (8.712) / -2.368 (6.148)	9.125 (10.41) / 5.789 (9.343)	15.75 (12.05) / 8.158 (9.477) *
	Linfócitos T (CD3+ CD8- IL17+) (%)	2.45 (0.99) / 3.03 (1.135) †	2.905 (1.39) / 2.8 (1) †	2.435 (1.147) / 2.31 (0.84) †	3.155 (1.168) / 3.05 (1.455) †	-0.6483 (0.7292) / -0.6142 (0.6209)	0.09542 (0.6743) / 0.05263 (0.6391)	0.7438 (0.7339) / 0.6668 (0.7155)
	Linfócitos Tc (CD3+ CD8+ IFNg+) (Cél/uL)	244.8 (74.34) / 345.2 (140.1) *	248.2 (111.1) / 270.8 (96.99)	257 (120.5) / 397.9 (188.7) **	354.9 (147.6) / 396.1 (158.4)	8.875 (121.3) / 127.1 (142.5) **	90 (139) / 96 (103) †	97.83 (125.4) / -1.789 (172.8) *
	Linfócitos Tc (CD3+ CD8+ IFNg+) (%)	48.32 (8.398) / 58.67 (12.18) *	52.2 (11.86) / 55.59 (13.23) †	45.25 (13.55) / 57.8 (10.7) **	54.88 (10.67) / 61.41 (12.64) †	-3.637 (7.938) / 1.672 (5.913) *	5.651 (6.175) / 5.458 (5.19)	9.288 (7.934) / 3.786 (7.721) *
	Linfócitos Tc (CD3+ CD8+ IL17+) (Cél/uL)	5 (4) / 3 (1) †	3 (1.5) / 3 (2.5) †	3 (2.25) / 4 (3) †	3 (1.5) / 3 (1.5) †	0 (3.25) / 0 (2.5) †	0.1667 (2.371) / -0.6842 (1.974)	0 (3) / 0 (1.5) †
	Linfócitos Tc (CD3+ CD8+ IL17+) (%)	0.96 (1.21) / 0.605 (0.275) †	0.59 (0.4575) / 0.79 (0.535) †	0.615 (0.3475) / 0.51 (0.425) †	0.655 (0.376) / 0.5005 (0.2217)	-0.035 (0.5) / -0.16 (0.585) †	-0.025 (0.3) / -0.33 (0.495) †	-0.08 (0.4575) / -0.1 (0.265) †
	Linfócitos T (CD3+ CD8+ IFNg+ IL17+) (Cél/uL)	5 (4) / 4 (2.75) †	3 (3) / 4 (2.5) †	3 (2.5) / 3 (3) †	5.5 (3) / 5 (3) †	-0.2917 (2.911) / -0.8947 (2.622)	2.5 (3.6) / 0.9474 (2.438)	2.5 (3) / 2 (2) †
	Linfócitos T (CD3+ CD8+ IFNg+ IL17+) (%)	0.84 (0.86) / 0.68 (0.525) †	0.62 (0.3125) / 0.87 (0.705) †	0.535 (0.335) / 0.53 (0.38) †	0.91 (0.355) / 0.85 (0.47) †	-0.15 (0.3025) / -0.32 (0.385) †	0.275 (0.54) / 0.01 (0.48) †	0.35 (0.4025) / 0.3 (0.28) †
	Linfócitos T (CD3+ CD8+ IFNg+) (Cél/uL)	250.4 (74.57) / 350.2 (140.9) *	251.9 (112.2) / 275.4 (97.46)	260.6 (121.3) / 401.6 (189.7) **	361.2 (149.1) / 401.4 (158.9)	8.667 (123) / 126.2 (143.6) **	92.5 (135.5) / 98 (102) †	100.6 (126.4) / -0.2632 (173.6) *
	Linfócitos T (CD3+ CD8+ IFNg+) (%)	49.45 (8.354) / 59.52 (12.15)	52.99 (11.96) / 56.57 (13.67) †	45.88 (13.54) / 58.38 (10.73) **	55.76 (10.56) / 62.66 (12.74) †	-3.805 (8.049) / 1.222 (5.975) *	5.85 (6.258) / 5.346 (5.32)	9.656 (7.941) / 4.124 (7.721) *
	Linfócitos T (CD3+ CD8+ IL17+) (Cél/uL)	9 (7) / 7 (4.5) †	6.5 (4) / 7 (5.5) †	6 (5.25) / 7 (6) †, NA	9 (5) / 8 (5) †	0.3333 (6.041) / -0.3684 (4.112)	2.958 (5.06) / 0.1579 (4.337)	3 (5.25) / 2 (2.5) †
	Linfócitos T (CD3+ CD8+ IL17+) (%)	1.6 (2.12) / 1.235 (0.9325) †	1.28 (0.6025) / 1.58 (1.245) †	1.315 (0.685) / 1.07 (0.75) †	1.49 (0.71) / 1.48 (0.74) †	-0.325 (0.79) / -0.31 (0.74) †	0.115 (0.5) / -0.05 (1.155) †	0.235 (0.875) / 0.14 (0.41) †
	Dentro de células CD4+dim CD25++ (MFI)	23.8 (4.133) / 24.81 (3.72)	18.64 (4.895) / 21.72 (6.335) †	22.06 (4.633) / 21.31 (5.124)	32.94 (7.899) / 28.14 (4.832) *	2.361 (6.341) / -0.1511 (5.252)	13.25 (10.25) / 6.679 (6.988) *	10.89 (7.518) / 6.83 (5.797)
	IL-4 (pg/mL)	---	---	---	---	---	---	---
	IL-10 (pg/mL)	---	---	---	---	---	---	---
	IL-17 (pg/mL)	---	---	---	---	---	---	---
	INF-Y (pg/mL)	---	---	---	---	---	---	---
	TGF-ß (pg/mL)	---	---	---	---	---	---	---
	TNF-a (pg/mL)	---	---	---	---	---	---	---
	Linfócitos T CD4 reguladores (CD4dim CD25++) (Cél/uL)	71.8 (23.54) / 57.77 (19.51)	57.75 (14.89) / 47.21 (11.87) *	53 (16.5) / 48 (20.5) †	73.5 (36) / 54 (14.5) †, *	-7.458 (18.09) / 5.053 (13.87) *	16 (31.25) / 9 (12.5) †	24 (30) / 4 (16) †, **
	Linfócitos T CD4 reguladores (CD4dim CD25++) (%)	6.71 (0.11) / 5.7 (1.28) †, *	6.52 (1.057) / 5.872 (1.314)	5.771 (1.079) / 5.798 (1.462)	6.225 (1.903) / 5.5 (1.365) †	-0.7488 (0.814) / -0.07368 (0.8844) *	-0.34 (2.03) / -0.33 (1.245) †	0.555 (1.825) / -0.06 (0.95) †
	Linfócitos T CD3+ IL10+ (Cél/uL)	14.2 (7.12) / 12.77 (6.621)	8.5 (9) / 10 (3.5) †	14.5 (7.75) / 11 (13) †	13 (7) / 14 (7) †	3 (10.5) / 1 (8) †	2 (13.25) / 2 (5) †	-0.5 (8.5) / -1 (8) †
	Linfócitos T CD3+ IL10+ (%)	1 (0.6) / 0.71 (0.4725) †	0.665 (0.5225) / 0.77 (0.335) †	0.9888 (0.3943) / 0.9326 (0.448)	0.775 (0.365) / 0.87 (0.365) †	0.24 (0.715) / 0 (0.44) †	0.075 (0.87) / 0.05 (0.33) †	-0.195 (0.5925) / -0.1 (0.335) †
	Linfócitos T CD3+ CD8- IL10+ (Cél/uL)	9 (6) / 8.5 (5) †	6.5 (5.75) / 8 (3) †	9.75 (3.442) / 9.737 (4.976)	9 (3.5) / 9 (4.5) †	2 (7.5) / 1 (4) †	2 (8.5) / 0 (4.5) †	0.5 (5) / 0 (5) †
	Linfócitos T CD3+ CD8- IL10+ (%)	1.07 (0.52) / 0.83 (0.4325) †	0.785 (0.4325) / 0.98 (0.39) †	1.153 (0.4017) / 1.08 (0.4564)	0.84 (0.3525) / 0.98 (0.375) †	0.3 (0.68) / 0.03 (0.55) †	0.085 (0.905) / 0.03 (0.425) †	-0.2379 (0.6039) / -0.07737 (0.4092)
	Linfócitos T CD3+ CD8+ IL10+ (Cél/uL)	3 (5) / 2 (3) †	2 (4.25) / 2 (2) †	3.5 (3) / 3 (6) †	3.5 (2.25) / 3 (2.5) †	1 (3.25) / 1 (3) †	1 (5) / 1 (2) †	0 (4.25) / 0 (4.5) †
	Linfócitos T CD3+ CD8+ IL10+ (%)	0.81 (0.85) / 0.38 (0.46) †	0.495 (0.62) / 0.43 (0.41) †	0.54 (0.6175) / 0.51 (0.825) †	0.605 (0.4675) / 0.52 (0.385) †	0.01125 (0.6825) / 0.1411 (0.4846)	0.12 (0.8375) / 0.1 (0.38) †	-0.08 (0.64) / 0.01 (0.385) †
	MFI Ratio	1.901 (0.1124) / 1.882 (0.2975) †	1.536 (0.146) / 1.549 (0.1489)	1.639 (0.2129) / 1.693 (0.3132)	2.05 (0.2376) / 2.102 (0.331)	0.103 (0.2178) / 0.145 (0.361)	0.5138 (0.2713) / 0.5537 (0.3468)	0.4108 (0.2887) / 0.4088 (0.4029)

## Sheet: Original (3)_Nul_Mult
	Variável	Multíparas / nulíparas
		V1	V2	V3	V4	V3 - V2	V4 - V2	V4 - V3
B cell population (CD 19+), cells/µL	Linfócitos B (CD19+) (Cél/uL)	260.6 (19.81) / 258.6 (96.69)	191.2 (77.96) / 181.1 (58.81)	151.5 (98.5) / 187 (113) †	209.8 (71.95) / 214.8 (82.74)	-19.29 (58.14) / 2.737 (52.54)	18.62 (52.15) / 33.74 (64.22)	47.5 (62.5) / 23 (78) †
B cell population (CD 19+), %	Linfócitos B (CD19+) (%)	12.6 (2.074) / 11.73 (3.29)	10.46 (2.359) / 10.63 (3.148)	8.5 (5.25) / 8 (2.5) †	9.167 (2.479) / 9.632 (3.004)	-1.792 (2.085) / -2.158 (2.141)	-1.292 (1.781) / -1 (1.795)	0.5 (2.303) / 1.158 (2.115)
IL 10 Regulatory B cells, cells/µL	Linfócitos B produtores de IL10 (CD19+Il10+) (Cél/uL)	4 (1) / 2 (2) †	2 (1) / 2 (1) †	1 (1) / 2 (1) †	2 (2) / 3 (2) †	0 (1.25) / 0 (1.5) †	0 (1.5) / 1 (2) †	0.625 (1.715) / 0.9474 (1.58)
IL 10 Regulatory B cells, %	Linfócitos B produtores de IL10 (CD19+Il10+) (%)	1.23 (0.4783) / 0.957 (0.4455)	1.052 (0.4609) / 1.132 (0.6317)	1 (0.6525) / 1.1 (0.715) †	1.131 (0.5234) / 1.372 (0.5576)	0.009167 (0.5638) / -0.05737 (0.6959)	0.07917 (0.6292) / 0.24 (0.6685)	0.07 (0.772) / 0.2974 (0.5742)
CD24hi CD27+ Regulatory B cells, cells/µL	Linfócitos B reguladores (CD19 + CD24hi CD27+) (Cél/uL)	3 (2) / 2 (2.75) †	1 (1.25) / 1 (1.5) †	1 (1) / 2 (2) †, *	2 (1) / 2 (1.5) †	-0.375 (1.313) / 0.7895 (1.437) **	0 (2) / 1 (2) †	1 (1) / 0 (2.5) †
CD24hi CD27+ Regulatory B cells, %	Linfócitos B reguladores (CD19 + CD24hi CD27+) (%)	1.09 (0.66) / 0.885 (0.78) †	0.72 (0.7575) / 0.58 (0.88) †	0.88 (0.5) / 1.19 (1.035) †	0.8946 (0.4935) / 1.043 (0.4719)	-0.15 (0.5525) / 0.2 (0.805) †	-0.07417 (0.7621) / 0.1868 (0.9036)	0.09208 (0.5778) / -0.1316 (0.8525)
CD24hi CD38hi Regulatory B cells, cells/µL	Linfócitos B reguladores (CD19 + CD24hi CD38hi) (Cél/uL)	11 (2) / 8 (7.25) †	2 (2.5) / 2 (1.5) †	2.5 (4) / 3 (4) †	12.5 (11.75) / 12 (18) †	0 (3) / 1 (2) †	9 (10.5) / 8 (17) †	9 (10.25) / 8 (15) †
CD24hi CD38hi Regulatory B cells, %	Linfócitos B reguladores (CD19 + CD24hi CD38hi) (%)	4.24 (0.13) / 3.57 (2.253) †	1.38 (1.502) / 1.73 (1.025) †	1.585 (1.527) / 1.81 (1.485) †	6.51 (5.71) / 5.8 (4.655) †	0.23 (1.828) / 0.47 (0.95) †	5.24 (4.79) / 4.73 (5.105) †	4.65 (6.61) / 4.06 (3.49) †
Unswitched memory Bm1, cells/µL	Bm1 (Cél/uL)	28 (8) / 22 (17) †	11.5 (10.75) / 21 (13.5) †	13.5 (14.25) / 21 (11.5) †	17 (4.25) / 21 (14.5) †	-3 (8.5) / 0 (6.5) †	3.5 (7.75) / 3 (11) †, NA	4 (9.25) / 5 (6.5) †
Unswitched memory Bm1, %	Bm1 (%)	11.41 (1.97) / 10.16 (5.363) †	6.495 (4.115) / 10.51 (6.98) †	7.29 (4.258) / 10.65 (4.47) †	7.64 (3.22) / 11.12 (6.29) †	0.305 (1.638) / 0.03 (1.895) †	1.174 (1.582) / 0.6395 (2.245)	0.8488 (2.575) / 0.6247 (1.69)
Naïve Bm2, cells/µL	Bm2 (Cél/uL)	140.6 (37.11) / 148.8 (52.6)	126.8 (47.41) / 122.5 (42.39)	92 (58.5) / 104 (68) †	120.7 (44.91) / 124.8 (51.37)	-23.5 (41.5) / -11 (51.5) †	-6.042 (26.51) / 2.316 (35.91)	8.5 (43.25) / 5 (57.5) †
Naïve Bm2, %	Bm2 (%)	53.34 (10.86) / 57.54 (9.737)	66.16 (9.81) / 66.97 (7.795)	65.86 (10.31) / 63.98 (7.678)	57.22 (9.06) / 57.52 (5.418)	-1.4 (5.67) / -2.81 (4.965) †	-9.63 (4.648) / -9.03 (4.8) †	-8.644 (5.193) / -6.46 (5.397)
Transitional Bm2', cells/µL	Bm2' (Cél/uL)	18 (12) / 13 (17.25) †	5 (5.25) / 4 (6) †	4 (7) / 6 (7) †	15.5 (16.5) / 14 (21.5) †, NA	0 (2.25) / 0 (5) †	8 (11.5) / 8 (20) †	10.5 (10.5) / 8 (16.5) †
Transitional Bm2', %	Bm2' (%)	6.22 (4.85) / 6.405 (6.162) †	2.475 (2.402) / 2.64 (2.95) †	2.98 (3.052) / 2.85 (4.065) †	7.475 (6.565) / 6.78 (5.97) †	0.465 (1.985) / 0.19 (3.15) †	4.62 (6.72) / 5.23 (5.79) †	5.085 (5.45) / 4.74 (4.555) †
Plasmablats Bm3+Bm4, cells/µL	Bm3+4 (Cél/uL)	9 (3) / 5.5 (5) †	2.5 (3.25) / 2 (1) †	2 (1) / 3 (4) †, *	6 (6.5) / 6 (5) †	0 (2.5) / 1 (2) †, *	2.5 (4.25) / 3 (3.5) †	3.5 (4.25) / 2 (4) †
Plasmablats Bm3+Bm4, %	Bm3+4 (%)	3.29 (1.09) / 2.8 (1.975) †	1.49 (1.852) / 1.55 (1.015) †	1.575 (0.91) / 1.81 (2.07) †	3.045 (5.06) / 3.06 (2.32) †	0.19 (1.19) / 0.12 (1.355) †	1.475 (3.615) / 1.29 (1.925) †, NA	2.028 (2.915) / 0.8716 (2.469)
Resting memory/late Bm5, cells/µL	Bm5 (Cél/uL)	19 (5) / 16 (10.5) †	9 (9.25) / 7 (5.5) †	7.5 (8.25) / 9 (6.5) †	11.5 (7.75) / 10 (8.5) †	-2 (4.25) / 2 (4.5) †	2 (4) / 2 (6) †	4 (7.25) / 2 (4.5) †
Resting memory/late Bm5, %	Bm5 (%)	7.298 (3.292) / 6.725 (3.14)	5.66 (2.429) / 4.916 (1.825)	6.146 (2.871) / 5.207 (1.855)	5.94 (3.01) / 5.35 (2.29) †	0.4867 (1.268) / 0.2911 (1.013)	0.8783 (1.163) / 0.9016 (1.086)	0.3917 (1.445) / 0.6105 (1.507)
Post-germinal memory/early eBm5, cells/µL	eBm5 (Cél/uL)	39 (5) / 25 (16.5) †	23.08 (12.68) / 20.26 (8.405)	16.5 (10.75) / 17 (15.5) †	25.21 (12.05) / 25.84 (12.69)	-5.5 (9.25) / 2 (8.5) †, *	2 (6) / 5 (10) †	5.083 (11.82) / 3.474 (9.777)
Post-germinal memory/early eBm5, %	eBm5 (%)	14.93 (3.772) / 11.49 (5.01)	11.77 (5.013) / 11.56 (4.15)	11.62 (4.679) / 11.87 (3.677)	11.18 (6.423) / 11.73 (4.01) †	-0.1475 (2.37) / 0.3053 (2.409)	0.545 (2.315) / 0.14 (2.235) †	0.6475 (2.596) / 0.5347 (1.933)

## Sheet: Original (4)_Nul_Mult
	Multíparas / nulíparas
	V1	V2	V3	V4
B cell population (CD 19+), cells/µL	260.6 (19.81) / 258.6 (96.69)	191.2 (77.96) / 181.1 (58.81)	151.5 (98.5) / 187 (113) †	209.8 (71.95) / 214.8 (82.74)
B cell population (CD 19+), %	12.6 (2.074) / 11.73 (3.29)	10.46 (2.359) / 10.63 (3.148)	8.5 (5.25) / 8 (2.5) †	9.167 (2.479) / 9.632 (3.004)
IL 10 Regulatory B cells, cells/µL	4 (1) / 2 (2) †	2 (1) / 2 (1) †	1 (1) / 2 (1) †	2 (2) / 3 (2) †
IL 10 Regulatory B cells, %	1.23 (0.4783) / 0.957 (0.4455)	1.052 (0.4609) / 1.132 (0.6317)	1 (0.6525) / 1.1 (0.715) †	1.131 (0.5234) / 1.372 (0.5576)
CD24hi CD27+ Regulatory B cells, cells/µL	3 (2) / 2 (2.75) †	1 (1.25) / 1 (1.5) †	1 (1) / 2 (2) †, *	2 (1) / 2 (1.5) †
CD24hi CD27+ Regulatory B cells, %	1.09 (0.66) / 0.885 (0.78) †	0.72 (0.7575) / 0.58 (0.88) †	0.88 (0.5) / 1.19 (1.035) †	0.8946 (0.4935) / 1.043 (0.4719)
CD24hi CD38hi Regulatory B cells, cells/µL	11 (2) / 8 (7.25) †	2 (2.5) / 2 (1.5) †	2.5 (4) / 3 (4) †	12.5 (11.75) / 12 (18) †
CD24hi CD38hi Regulatory B cells, %	4.24 (0.13) / 3.57 (2.253) †	1.38 (1.502) / 1.73 (1.025) †	1.585 (1.527) / 1.81 (1.485) †	6.51 (5.71) / 5.8 (4.655) †
Unswitched memory Bm1, cells/µL	28 (8) / 22 (17) †	11.5 (10.75) / 21 (13.5) †	13.5 (14.25) / 21 (11.5) †	17 (4.25) / 21 (14.5) †
Unswitched memory Bm1, %	11.41 (1.97) / 10.16 (5.363) †	6.495 (4.115) / 10.51 (6.98) †	7.29 (4.258) / 10.65 (4.47) †	7.64 (3.22) / 11.12 (6.29) †
Naïve Bm2, cells/µL	140.6 (37.11) / 148.8 (52.6)	126.8 (47.41) / 122.5 (42.39)	92 (58.5) / 104 (68) †	120.7 (44.91) / 124.8 (51.37)
Naïve Bm2, %	53.34 (10.86) / 57.54 (9.737)	66.16 (9.81) / 66.97 (7.795)	65.86 (10.31) / 63.98 (7.678)	57.22 (9.06) / 57.52 (5.418)
Transitional Bm2', cells/µL	18 (12) / 13 (17.25) †	5 (5.25) / 4 (6) †	4 (7) / 6 (7) †	15.5 (16.5) / 14 (21.5) †, NA
Transitional Bm2', %	6.22 (4.85) / 6.405 (6.162) †	2.475 (2.402) / 2.64 (2.95) †	2.98 (3.052) / 2.85 (4.065) †	7.475 (6.565) / 6.78 (5.97) †
Plasmablats Bm3+Bm4, cells/µL	9 (3) / 5.5 (5) †	2.5 (3.25) / 2 (1) †	2 (1) / 3 (4) †, *	6 (6.5) / 6 (5) †
Plasmablats Bm3+Bm4, %	3.29 (1.09) / 2.8 (1.975) †	1.49 (1.852) / 1.55 (1.015) †	1.575 (0.91) / 1.81 (2.07) †	3.045 (5.06) / 3.06 (2.32) †
Resting memory/late Bm5, cells/µL	19 (5) / 16 (10.5) †	9 (9.25) / 7 (5.5) †	7.5 (8.25) / 9 (6.5) †	11.5 (7.75) / 10 (8.5) †
Resting memory/late Bm5, %	7.298 (3.292) / 6.725 (3.14)	5.66 (2.429) / 4.916 (1.825)	6.146 (2.871) / 5.207 (1.855)	5.94 (3.01) / 5.35 (2.29) †
Post-germinal memory/early eBm5, cells/µL	39 (5) / 25 (16.5) †	23.08 (12.68) / 20.26 (8.405)	16.5 (10.75) / 17 (15.5) †	25.21 (12.05) / 25.84 (12.69)
Post-germinal memory/early eBm5, %	14.93 (3.772) / 11.49 (5.01)	11.77 (5.013) / 11.56 (4.15)	11.62 (4.679) / 11.87 (3.677)	11.18 (6.423) / 11.73 (4.01) †

## Sheet: Original (1)_Nul_Prim_Mult
	V1
Leucócitos (Cél/uL)	7038 (1488) / 7086 (1726) / 6750 (1848)
Leucócitos (%)	---
Neutrófilos (Cél/uL)	3895 (1121) / 4148 (1654) / 3849 (1361)
Neutrófilos (%)	54.71 (6.888) / 56.75 (11.07) / 56.42 (8.151)
Monócitos (Cél/uL)	640 (181.7) / 481 (130.1) / 497.8 (137)*
Monócitos (%)	8.86 (2.39) / 7.38 (2.57) / 7.19 (2.22)†
Eosinófilos (Cél/uL)	123 (78) / 78 (52) / 118 (228)†
Eosinófilos (%)	2.2 (1.27) / 1.39 (0.74) / 1.83 (2.28)†
Basófilos (Cél/uL)	62 (34) / 53 (23) / 54 (48)†
Basófilos (%)	0.75 (0.29) / 0.84 (0.35) / 0.95 (0.57)†
Linfócitos (Cél/uL)	2271 (527.2) / 2294 (507) / 2079 (784.1)
Linfócitos (%)	32.54 (5.236) / 33.95 (9.716) / 32.33 (7.747)
Linfócitos T (CD3+) (Cél/uL)	1651 (370.7) / 1746 (405.8) / 1598 (512.3)
Linfócitos T (CD3+) (%)	72.33 (6.245) / 75.78 (4.086) / 74 (4.243)
Linfócitos T CD4 (CD3+CD4+) (Cél/uL)	1032 (279.3) / 1038 (227.3) / 989.8 (380.5)
Linfócitos T CD4 (CD3+CD4+) (%)	44.89 (4.372) / 45.11 (5.036) / 45.06 (7.224)
Linfócitos T CD8 (CD3+CD8+) (Cél/uL)	541.6 (129.2) / 655.4 (219.2) / 548.1 (196)
Linfócitos T CD8 (CD3+CD8+) (%)	22 (2) / 26 (8) / 26 (4)†
Linfócitos B (CD19+) (Cél/uL)	260 (39) / 257 (103) / 259 (103)†
Linfócitos B (CD19+) (%)	11 (3) / 10.89 (3.296) / 12.82 (3.005)
Linfócitos T CD4 Naive (CD3+CD4+CD45RA+CD62L+) (Cél/uL)	533.4 (225.5) / 497.7 (161.8) / 382.1 (167)
Linfócitos T CD4 Naive (CD3+CD4+CD45RA+CD62L+) (%)	54.32 (17.23) / 46.92 (9.89) / 37.88 (19.84)†
Linfócitos T CD4 Efectoras (CD3+CD4+CD45RA-CD62L-) (Cél/uL)	83 (25) / 100 (60) / 120 (84)†
Linfócitos T CD4 Efectoras (CD3+CD4+CD45RA-CD62L-) (%)	8.46 (3.09) / 9.08 (3) / 12.01 (5.04)†
Linfócitos T CD4 Memória Central (CD3+CD4+CD45RA-CD62L+) (Cél/uL)	395.3 (116.8) / 428.2 (160) / 470.3 (215)
Linfócitos T CD4 Memória Central (CD3+CD4+CD45RA-CD62L+) (%)	38.18 (12.55) / 43.42 (6.03) / 46.16 (12.6)†
Linfócitos T CD4 Memória Efectoras (CD3+CD4+CD45RA+CD62L-) (Cél/uL)	2 (8) / 6 (1) / 3 (5)†
Linfócitos T CD4 Memória Efectoras (CD3+CD4+CD45RA+CD62L-) (%)	0.23 (0.48) / 0.48 (0.2) / 0.41 (0.35)†
Linfócitos T CD8 Naive (CD3+CD4+CD45RA+CD62L+) (Cél/uL)	303 (75) / 321 (144) / 267 (114)†
Linfócitos T CD8 Naive (CD3+CD4+CD45RA+CD62L+) (%)	56.78 (11.49) / 54.76 (13.29) / 48.77 (11.94)
Linfócitos T CD8 Efectoras (CD3+CD4+CD45RA-CD62L-) (Cél/uL)	77.78 (42.06) / 84.44 (53.77) / 99 (50.68)
Linfócitos T CD8 Efectoras (CD3+CD4+CD45RA-CD62L-) (%)	14.3 (7.659) / 12.89 (8.426) / 18.1 (7.045)
Linfócitos T CD8 Memória Central (CD3+CD4+CD45RA-CD62L+) (Cél/uL)	79.11 (33.65) / 100.8 (47.84) / 109 (44.06)
Linfócitos T CD8 Memória Central (CD3+CD4+CD45RA-CD62L+) (%)	14.7 (6.236) / 14.97 (5.682) / 20.33 (6.114)*
Linfócitos T CD8 Memória Efectoras (CD3+CD4+CD45RA+CD62L-) (Cél/uL)	78.89 (63.1) / 119.9 (69.78) / 68.35 (38.58)
Linfócitos T CD8 Memória Efectoras (CD3+CD4+CD45RA+CD62L-) (%)	14.24 (10.74) / 17.38 (6.591) / 12.79 (6.277)
Linfócitos T activados (CD3+DR+) (Cél/uL)	147 (105) / 215 (138) / 167 (86)†
Linfócitos T activados (CD3+DR+) (%)	7.8 (4.01) / 13.68 (6.96) / 9.78 (5.52)†
Linfócitos T activados (CD3+CD25+) (Cél/uL)	349.2 (134.6) / 253.3 (59.12) / 334.2 (169.3)
Linfócitos T activados (CD3+CD25+) (%)	20.7 (5.408) / 15.41 (5.572) / 20.81 (8.169)
Linfócitos T CD4 activados (CD4+DR+) (Cél/uL)	52 (38) / 72 (33) / 70 (36)†
Linfócitos T CD4 activados (CD4+DR+) (%)	5.83 (1.23) / 7.04 (2.33) / 6.14 (2.55)†
Linfócitos T CD4 activados (CD4+CD25+) (Cél/uL)	326.3 (130.2) / 238.1 (48.21) / 313.1 (159.8)
Linfócitos T CD4 activados (CD4+CD25+) (%)	31.02 (8.263) / 24.22 (7.975) / 32.13 (12)
Linfócitos T CD8 activados (CD8+DR+) (Cél/uL)	102.7 (73.96) / 149.8 (89.07) / 95.59 (43.3)
Linfócitos T CD8 activados (CD8+DR+) (%)	12.66 (8.01) / 22.32 (10.08) / 18.31 (11.1)†
Linfócitos T CD8 activados (CD8+CD25+) (Cél/uL)	21 (19) / 13 (5) / 13 (24)†
Linfócitos T CD8 activados (CD8+CD25+) (%)	3.838 (1.924) / 2.226 (1.37) / 3.995 (2.704)
Linfócitos T reguladores (CD4+CD25+CD127-/fraco) (Cél/uL)	82.67 (28.24) / 73.44 (19.25) / 75.71 (25.22)
Linfócitos T reguladores (CD4+CD25+CD127-/fraco) (%)	7.993 (1.715) / 7.133 (1.373) / 7.959 (1.545)
Linfócitos T reguladores (CD4+CD25+Foxp3+) (Cél/uL)	58.78 (10.41) / 52.56 (15.76) / 55 (24.34)
Linfócitos T reguladores (CD4+CD25+Foxp3+) (%)	5.864 (1.01) / 5.2 (1.587) / 5.573 (1.109)
Linfócitos T CTLA-4 + (Cél/uL)	34 (27) / 59 (161) / 61 (89)†
Linfócitos T CTLA-4 + (%)	2.42 (2.7) / 4.25 (9.77) / 4.33 (6.63)†
Linfócitos T CD4+ CTLA-4 + (Cél/uL)	12 (7) / 21 (15) / 11 (8)†
Linfócitos T CD4+ CTLA-4 + (%)	0.8 (0.97) / 0.97 (0.95) / 0.62 (0.51)†
Linfócitos T CD8+ CTLA-4 + (Cél/uL)	7 (5) / 12 (9) / 6 (5)†
Linfócitos T CD8+ CTLA-4 + (%)	0.87 (0.97) / 0.9 (0.6) / 0.58 (0.56)†
Linfócitos T CD3+ CTLA-4+ novo (Cél/uL)	5 (2) / 8 (5) / 4 (5)†
Linfócitos T CD3+ CTLA-4+ novo (%)	1.01 (0.5) / 1.17 (1.43) / 0.82 (0.42)†
Linfócitos T CD3+ CD4+ CTLA-4+ novo (Cél/uL)	18 (22) / 30 (94) / 28 (44)†
Linfócitos T CD3+ CD4+ CTLA-4+ novo (%)	2.14 (2.75) / 3.37 (7.97) / 3.01 (7.03)†
Linfócitos T CD3+ CD8+ CTLA-4+ novo (Cél/uL)	12 (8) / 24 (63) / 25 (33)†
Linfócitos T CD3+ CD8+ CTLA-4+ novo (%)	2.8 (2.5) / 5.99 (11.91) / 6.6 (8.05)†
Linfócitos B naive (IgD+ CD27-) (Cél/uL)	134 (60) / 106 (111) / 160 (111)†
Linfócitos B naive (IgD+ CD27-) (%)	54.48 (12.11) / 55.7 (16.65) / 61.29 (12.17)
Linfócitos B memória CD27+ (Cél/uL)	108 (46) / 73 (41) / 79 (38)†
Linfócitos B memória CD27+ (%)	41.93 (11.51) / 40.14 (15.49) / 34.68 (11.4)
Linfócitos B memória CD27+IgD+ / MZL (Cél/uL)	50 (30) / 41 (19) / 38 (23)†
Linfócitos B memória CD27+IgD+ / MZL (%)	24.36 (7.858) / 21.43 (7.965) / 18.27 (7.545)
Linfócitos B memória CD27+IgD- (com switch) (Cél/uL)	44 (28) / 34 (25) / 37 (24)†
Linfócitos B memória CD27+IgD- (com switch) (%)	17.57 (6.615) / 18.7 (8.108) / 16.41 (6.133)
Linfócitos B de transição CD38++IgMhi (Cél/uL)	9 (4) / 7 (5) / 10 (7)†
Linfócitos B de transição CD38++IgMhi (%)	3.41 (2.36) / 2.83 (1.73) / 4.12 (2.26)†
Plasmablastos (Cél/uL)	7 (3) / 10 (6) / 6 (7)†
Plasmablastos (%)	2.61 (1.08) / 2.98 (3.23) / 2.85 (2.74)†
Linfócitos B produtores de IL10 (CD19+Il10+) (Cél/uL)	3 (3) / 2 (2) / 2 (2)†
Linfócitos B produtores de IL10 (CD19+Il10+) (%)	1.079 (0.3999) / 1.064 (0.56) / 0.9159 (0.4323)
Linfócitos B reguladores (CD19 + CD24hi CD27+) (Cél/uL)	2.778 (1.202) / 2.667 (1.871) / 2.294 (1.724)
Linfócitos B reguladores (CD19 + CD24hi CD27+) (%)	1.09 (0.66) / 1.2 (1.08) / 0.77 (0.45)†
Linfócitos B reguladores (CD19 + CD24hi CD38hi) (Cél/uL)	10 (5) / 7 (10) / 9 (7)†
Linfócitos B reguladores (CD19 + CD24hi CD38hi) (%)	4.11 (0.61) / 3.41 (2.41) / 3.51 (2.01)†
Bm1 (Cél/uL)	28 (14) / 20 (14) / 27 (16)†
Bm1 (%)	11.89 (5.04) / 10.35 (2.09) / 9.68 (5.25)†
Bm2 (Cél/uL)	137 (75) / 155 (98) / 155 (65)†
Bm2 (%)	56.45 (10.37) / 54.7 (12.02) / 58.39 (8.656)
Bm2' (Cél/uL)	13 (13) / 13 (13) / 15 (22)†
Bm2' (%)	6.956 (2.886) / 7.458 (4.308) / 7.688 (4.902)
Bm3+4 (Cél/uL)	8 (4) / 5 (5) / 6 (5)†
Bm3+4 (%)	2.89 (1.7) / 2.94 (2.06) / 2.71 (1.96)†
Bm5 (Cél/uL)	15 (10) / 13 (14) / 17 (5)†
Bm5 (%)	6.634 (3.105) / 7.646 (4.45) / 6.454 (2.325)
eBm5 (Cél/uL)	37 (18) / 22 (14) / 27 (15)†
eBm5 (%)	14.75 (6.35) / 10.47 (9.23) / 9.69 (4.84)†
Células NK (CD16+CD56+CD3-) (Cél/uL)	291 (110) / 274 (89) / 187 (151)†
Células NK (CD16+CD56+CD3-) (%)	12 (7) / 11 (2) / 11 (4)†
Células NKT (CD56+CD3+) (Cél/uL)	127 (47.73) / 147.6 (94.37) / 146.2 (58.88)
Células NKT (CD56+CD3+) (%)	5.889 (2.421) / 6.556 (3.745) / 7.294 (3.387)
Linfócitos Th1 (CD3+ CD8- IFNg+) (Cél/uL)	357.4 (130.1) / 365 (104.9) / 370.4 (140)
Linfócitos Th1 (CD3+ CD8- IFNg+) (%)	34.38 (7.044) / 35.07 (6.089) / 38.39 (7.766)
Linfócitos Th17 (CD3+ CD8- IL17+) (Cél/uL)	22.22 (8.09) / 22.11 (5.11) / 22.65 (10.59)
Linfócitos Th17 (CD3+ CD8- IL17+) (%)	2.143 (0.5127) / 2.177 (0.5872) / 2.282 (0.8754)
Linfócitos T (CD3+ CD8- IFNg+ IL17+) (Cél/uL)	11 (7) / 8 (2) / 9 (10)†
Linfócitos T (CD3+ CD8- IFNg+ IL17+) (%)	0.81 (0.63) / 1.01 (0.42) / 0.93 (0.37)†
Linfócitos T (CD3+ CD8- IFNg+) (Cél/uL)	367.8 (131.9) / 375 (106.3) / 381 (143.2)
Linfócitos T (CD3+ CD8- IFNg+) (%)	35.38 (7.123) / 36.05 (6.177) / 39.49 (8.066)
Linfócitos T (CD3+ CD8- IL17+) (Cél/uL)	32.33 (11.92) / 31.78 (7.328) / 33.41 (15.78)
Linfócitos T (CD3+ CD8- IL17+) (%)	3.13 (1.18) / 3.06 (0.87) / 2.98 (1.04)†
Linfócitos Tc (CD3+ CD8+ IFNg+) (Cél/uL)	270.6 (107.1) / 415.4 (182.8) / 317.9 (104.6)
Linfócitos Tc (CD3+ CD8+ IFNg+) (%)	49.5 (11.88) / 61.51 (12.34) / 58.97 (11.01)
Linfócitos Tc (CD3+ CD8+ IL17+) (Cél/uL)	4 (2) / 4 (2) / 3 (2)†
Linfócitos Tc (CD3+ CD8+ IL17+) (%)	0.69 (0.54) / 0.65 (0.23) / 0.6 (0.24)†
Linfócitos T (CD3+ CD8+ IFNg+ IL17+) (Cél/uL)	4 (1) / 4 (3) / 4 (6)†
Linfócitos T (CD3+ CD8+ IFNg+ IL17+) (%)	0.68 (0.48) / 0.73 (0.63) / 0.68 (0.65)†
Linfócitos T (CD3+ CD8+ IFNg+) (Cél/uL)	275.4 (107.2) / 420.3 (182) / 323.2 (107.3)
Linfócitos T (CD3+ CD8+ IFNg+) (%)	50.43 (11.86) / 62.42 (12.09) / 59.84 (11.04)
Linfócitos T (CD3+ CD8+ IL17+) (Cél/uL)	7 (2) / 8 (4) / 7 (10)†
Linfócitos T (CD3+ CD8+ IL17+) (%)	1.25 (0.87) / 1.48 (0.98) / 1.2 (0.95)†
Dentro de células CD4+dim CD25++ (MFI)	23.87 (3.071) / 25.48 (4.64) / 24.66 (3.663)
IL-4 (pg/mL)	---
IL-10 (pg/mL)	---
IL-17 (pg/mL)	---
INF-Y (pg/mL)	---
TGF-ß (pg/mL)	---
TNF-a (pg/mL)	---
Linfócitos T CD4 reguladores (CD4dim CD25++) (Cél/uL)	63.44 (21.12) / 56.22 (18.85) / 59.71 (21.59)
Linfócitos T CD4 reguladores (CD4dim CD25++) (%)	6.216 (1.622) / 5.466 (1.322) / 6.21 (1.169)
Linfócitos T CD3+ IL10+ (Cél/uL)	14.56 (6.023) / 12.78 (6.553) / 12.24 (7.146)
Linfócitos T CD3+ IL10+ (%)	1 (0.53) / 0.7 (0.29) / 0.64 (0.66)†
Linfócitos T CD3+ CD8- IL10+ (Cél/uL)	10 (6) / 9 (4) / 8 (6)†
Linfócitos T CD3+ CD8- IL10+ (%)	1.02 (0.41) / 0.81 (0.34) / 0.82 (0.59)†
Linfócitos T CD3+ CD8+ IL10+ (Cél/uL)	4 (4) / 2 (3) / 2 (3)†
Linfócitos T CD3+ CD8+ IL10+ (%)	0.81 (0.79) / 0.36 (0.18) / 0.31 (0.51)†
MFI Ratio	1.816 (0.1212) / 1.883 (0.294) / 1.956 (0.2697)†

## Sheet: Final (2)
Comparison of counts (and percentages) of B cell subsets between nulliparous, primiparous, and multiparous women, both for pregnant and non-pregnant women
		Non-pregnanta		3rd trimesterb		Deliveryc		Post-partumd
	Nulliparous	Primiparous	Multiparous	Nulliparous	Primiparous	Nulliparous	primiparous	Nulliparous	Primiparous
B cell population (CD 19+), cells/µL	260 (39)	257 (103)	259 (103)e	191.2 (77.96)	181.1 (58.81)	151.5 (98.5)	187 (113)f	209.8 (71.95)	214.8 (82.74)
B cell population (CD 19+), %	11 (3)	10.89 (3.296)	12.82 (3.005)	10.46 (2.359)	10.63 (3.148)	8.5 (5.25)	8 (2.5)f	9.167 (2.479)	9.632 (3.004)
IL 10 Regulatory B cells, cells/µL	3 (3)	2 (2)	2 (2)e	2 (1)	2 (1)f	1 (1)	2 (1)f	2 (2)	3 (2)f
IL 10 Regulatory B cells, %	1.079 (0.3999)	1.064 (0.56)	0.9159 (0.4323)	1.052 (0.4609)	1.132 (0.6317)	1 (0.6525)	1.1 (0.715)f	1.131 (0.5234)	1.372 (0.5576)
CD24hi CD27+ Regulatory B cells, cells/µL	2.778 (1.202)	2.667 (1.871)	2.294 (1.724)	1 (1.25)	1 (1.5)f	1 (1)	2 (2)f *	2 (1)	2 (1.5)f
CD24hi CD27+ Regulatory B cells, %	1.09 (0.66)	1.2 (1.08)	0.77 (0.45)e	0.72 (0.7575)	0.58 (0.88)f	0.88 (0.5)	1.19 (1.035)f	0.8946 (0.4935)	1.043 (0.4719)
CD24hi CD38hi Regulatory B cells, cells/µL	10 (5)	7 (10)	9 (7)e	2 (2.5)	2 (1.5)f	2.5 (4)	3 (4)f	12.5 (11.75)	12 (18)f
CD24hi CD38hi Regulatory B cells, %	4.11 (0.61)	3.41 (2.41)	3.51 (2.01)e	1.38 (1.502)	1.73 (1.025)f	1.585 (1.527)	1.81 (1.485)f	6.51 (5.71)	5.8 (4.655)f
Unswitched memory Bm1, cells/µL	28 (14)	20 (14)	27 (16)e	11.5 (10.75)	21 (13.5)f	13.5 (14.25)	21 (11.5)f	17 (4.25)	21 (14.5)f
Unswitched memory Bm1, %	11.89 (5.04)	10.35 (2.09)	9.68 (5.25)e	6.495 (4.115)	10.51 (6.98)f	7.29 (4.258)	10.65 (4.47)f	7.64 (3.22)	11.12 (6.29)f
Naïve Bm2, cells/µL	137 (75)	155 (98)	155 (65)e	126.8 (47.41)	122.5 (42.39)	92 (58.5)	104 (68)f	120.7 (44.91)	124.8 (51.37)
Naïve Bm2, %	56.45 (10.37)	54.7 (12.02)	58.39 (8.656)	66.16 (9.81)	66.97 (7.795)	65.86 (10.31)	63.98 (7.678)	57.22 (9.06)	57.52 (5.418)
Transitional Bm2', cells/µL	13 (13)	13 (13)	15 (22)e	5 (5.25)	4 (6)f	4 (7)	6 (7)f	15.5 (16.5)	14 (21.5)f
Transitional Bm2', %	6.956 (2.886)	7.458 (4.308)	7.688 (4.902)	2.475 (2.402)	2.64 (2.95)f	2.98 (3.052)	2.85 (4.065)f	7.475 (6.565)	6.78 (5.97)f
Plasmablats Bm3+Bm4, cells/µL	8 (4)	5 (5)	6 (5)e	2.5 (3.25)	2 (1)f	2 (1)	3 (4)f *	6 (6.5)	6 (5)f
Plasmablats Bm3+Bm4, %	2.89 (1.7)	2.94 (2.06)	2.71 (1.96)e	1.49 (1.852)	1.55 (1.015)f	1.575 (0.91)	1.81 (2.07)f	3.045 (5.06)	3.06 (2.32)f
Resting memory/late Bm5, cells/µL	15 (10)	13 (14)	17 (5)e	9 (9.25)	7 (5.5)f	7.5 (8.25)	9 (6.5)f	11.5 (7.75)	10 (8.5)f
Resting memory/late Bm5, %	6.634 (3.105)	7.646 (4.45)	6.454 (2.325)	5.66 (2.429)	4.916 (1.825)	6.146 (2.871)	5.207 (1.855)	5.94 (3.01)	5.35 (2.29)f
Post-germinal memory/early eBm5, cells/µL	37 (18)	22 (14)	27 (15)e	23.08 (12.68)	20.26 (8.405)	16.5 (10.75)	17 (15.5)f	25.21 (12.05)	25.84 (12.69)
Post-germinal memory/early eBm5, %	14.75 (6.35)	10.47 (9.23)	9.69 (4.84)e	11.77 (5.013)	11.56 (4.15)	11.62 (4.679)	11.87 (3.677)	11.18 (6.423)	11.73 (4.01)f
Description of data: Values presented as median (Interquartile range); Three classes were compared using one-way ANOVA, or Kuskal-Wallis tests; Two classes were compared with t-Student or Wilcoxon tests; There was only one multiparous women among the pregnant, and this woman was excluded from this analysis; . aNon-pregnant women; bThird trimester of pregnancy; cWithin 15 minutes after placental e…
