# Supplementary material for: Characterization of B cells in healthy pregnant women from late pregnancy to post-partum: a prospective observational study
Source: BMC Pregnancy Childbirth. 2016 Jun 6;16:139. doi: 10.1186/s12884-016-0927-7 (PMC4895979; doi:10.1186/s12884-016-0927-7)
Supplement: Additional file 3: — Correlation coefficients between counts (and percentages) of B cell subsets and gestational age at the 3rd trimester of pregnancy. Corr. Coef., Spearman correlation coefficient. (XLSX 9 kb) [file 12884_2016_927_MOESM3_ESM.xlsx]

## Sheet: Sheet1
Correlation coefficients between counts (and percentages) of B cell subsets and gestational age at the 3rd trimester of pregnancy
	Corr. Coef.	P value
B cell population (CD 19+), cells/µL	0.1021	0.515
B cell population (CD 19+), %	0.0385	0.806
IL 10 Regulatory B cells, cells/µL	0.065	0.679
IL 10 Regulatory B cells, %	0.0457	0.771
CD24hi CD27+ Regulatory B cells, cells/µL	0.3191	0.037
CD24hi CD27+ Regulatory B cells, %	0.251	0.104
CD24hi CD38hi Regulatory B cells, cells/µL	0.0187	0.905
CD24hi CD38hi Regulatory B cells, %	0.0829	0.597
Unswitched memory Bm1, cells/µL	-0.1581	0.311
Unswitched memory Bm1, %	-0.3179	0.038
Naïve Bm2, cells/µL	0.0943	0.547
Naïve Bm2, %	-0.0298	0.85
Transitional Bm2', cells/µL	-0.0177	0.91
Transitional Bm2', %	-0.0325	0.836
Plasmablats Bm3+Bm4, cells/µL	0.2279	0.142
Plasmablats Bm3+Bm4, %	0.2029	0.192
Resting memory/late Bm5, cells/µL	0.0843	0.591
Resting memory/late Bm5, %	0.0174	0.912
Post-germinal memory/early eBm5, cells/µL	0.1708	0.273
Post-germinal memory/early eBm5, %	0.0712	0.65
Description of data: Corr. Coef., Spearman correlation coefficient
