# Supplementary material for: Characterization of B cells in healthy pregnant women from late pregnancy to post-partum: a prospective observational study
Source: BMC Pregnancy Childbirth. 2016 Jun 6;16:139. doi: 10.1186/s12884-016-0927-7 (PMC4895979; doi:10.1186/s12884-016-0927-7)
Supplement: Additional file 4: — Correlation coefficients between counts (and percentages) of B cell subsets and gestational age at delivery. Corr. Coef., Spearman correlation coefficient. (XLSX 9 kb) [file 12884_2016_927_MOESM4_ESM.xlsx]

## Sheet: Sheet1
Correlation coefficients between counts (and percentages) of B cell subsets and gestational age at delivery
	Corr. Coef.	P value
B cell population (CD 19+), cells/µL	-0.0418	0.79
B cell population (CD 19+), %	0.1867	0.231
IL 10 Regulatory B cells, cells/µL	-0.0839	0.593
IL 10 Regulatory B cells, %	-0.0693	0.659
CD24hi CD27+ Regulatory B cells, cells/µL	-0.1088	0.487
CD24hi CD27+ Regulatory B cells, %	-0.024	0.879
CD24hi CD38hi Regulatory B cells, cells/µL	-0.1196	0.445
CD24hi CD38hi Regulatory B cells, %	-0.1012	0.518
Unswitched memory Bm1, cells/µL	-0.2313	0.136
Unswitched memory Bm1, %	-0.2409	0.12
Naïve Bm2, cells/µL	0.025	0.874
Naïve Bm2, %	0.1595	0.307
Transitional Bm2', cells/µL	0.0015	0.992
Transitional Bm2', %	0.0329	0.834
Plasmablats Bm3+Bm4, cells/µL	0.0773	0.622
Plasmablats Bm3+Bm4, %	-0.0562	0.72
Resting memory/late Bm5, cells/µL	0.0182	0.908
Resting memory/late Bm5, %	0.0325	0.836
Post-germinal memory/early eBm5, cells/µL	0.0377	0.81
Post-germinal memory/early eBm5, %	0.0767	0.625
Description of data: Corr. Coef., Spearman correlation coefficient
