# Supplementary material for: Characterization of B cells in healthy pregnant women from late pregnancy to post-partum: a prospective observational study
Source: BMC Pregnancy Childbirth. 2016 Jun 6;16:139. doi: 10.1186/s12884-016-0927-7 (PMC4895979; doi:10.1186/s12884-016-0927-7)
Supplement: Additional file 5: — Correlation coefficients between counts (and percentages) of B cell subsets and length of time post-partum until the collection of the final blood samples. Corr. Coef., Spearman correlation coefficient. (XLSX 9 kb) [file 12884_2016_927_MOESM5_ESM.xlsx]

## Sheet: Sheet1
Correlation coefficients between counts (and percentages) of B cell subsets and length of time post-partum until the collection of the final blood samples
	Corr. Coef.	P value
B cell population (CD 19+), cells/µL	0.0199	0.899
B cell population (CD 19+), %	-0.0237	0.88
IL 10 Regulatory B cells, cells/µL	-0.0515	0.743
IL 10 Regulatory B cells, %	-0.0372	0.813
CD24hi CD27+ Regulatory B cells, cells/µL	-0.2295	0.139
CD24hi CD27+ Regulatory B cells, %	-0.3065	0.046
CD24hi CD38hi Regulatory B cells, cells/µL	0.0889	0.571
CD24hi CD38hi Regulatory B cells, %	0.16	0.305
Unswitched memory Bm1, cells/µL	-0.1276	0.415
Unswitched memory Bm1, %	-0.0858	0.584
Naïve Bm2, cells/µL	-0.0112	0.943
Naïve Bm2, %	-0.1745	0.263
Transitional Bm2', cells/µL	0.1153	0.461
Transitional Bm2', %	0.1371	0.381
Plasmablats Bm3+Bm4, cells/µL	0.0535	0.733
Plasmablats Bm3+Bm4, %	0.0461	0.769
Resting memory/late Bm5, cells/µL	0.0481	0.759
Resting memory/late Bm5, %	0.0367	0.815
Post-germinal memory/early eBm5, cells/µL	-0.0758	0.629
Post-germinal memory/early eBm5, %	-0.1421	0.363
Description of data: Corr. Coef., Spearman correlation coefficient
